# Supplementary material for: Metabolite Profiling and Classification of Developing Styrax tonkinensis Kernels
Source: Metabolites. 2020 Jan 1;10(1):21. doi: 10.3390/metabo10010021 (PMC7022597; doi:10.3390/metabo10010021)
Supplement: Supplementary file 1 [file metabolites-10-00021-s001.zip › Table S1.xlsx]

## Sheet: Sheet1
Table S1 The list of metabolites identified by GC-MS analysis
Metabolites	Quant Mass	RT(min)	50 DAF	70 DAF	100 DAF	130 DAF	Cluster analysis	Class	Subclass
methyl octanoate	87	9.1678	13.3917	10.312	28.3967	33.6381	VIII	Fatty Acyls	Fatty acid esters
N-Ethylglycine	158	9.22071	8.15757	6.26441	15.9271	18.5139	VIII	Carboxylic acids and derivatives	Amino acids, peptides, and analogues
oxalic acid	147	9.30449	11.2206	12.0362	36.4198	32.7071	VIII	Carboxylic acids and derivatives	Dicarboxylic acids and derivatives
p-benzoquinone	121	9.54143	47.5922	36.8766	98.8965	117.911	VIII	Organooxygen compounds	Carbonyl compounds
dibenzofuran	168	9.67548	7.63514	5.97315	16.3353	19.4595	VIII	Benzofurans	Not Available
3-Aminoisobutyric acid	102	10.056	4.56397	4.44759	22.8331	13.0234	III	Carboxylic acids and derivatives	Amino acids, peptides, and analogues
Nicotinoylglycine	207	10.2096	17.533	12.8568	28.819	37.7106	VIII	Carboxylic acids and derivatives	Amino acids, peptides, and analogues
2-hydroxypyridine	152	10.2573	25.9041	23.3105	51.6327	68.5837	VIII	Pyridines and derivatives	Hydropyridines
Mono(2-ethylhexyl)phthalate	222	10.7083	0.48215	0.384221	1.01811	1.36169	VIII	Benzene and substituted derivatives	Benzoic acids and derivatives
2,4-diaminobutyric acid	202	12.6404	4.83564	3.92302	10.1434	12.3185	VIII	Carboxylic acids and derivatives	Amino acids, peptides, and analogues
benzoic acid	179	14.0039	1.32154	0.83235	2.12082	2.38598	VIII	Benzene and substituted derivatives	Benzoic acids and derivatives
2-Deoxyerythritol	117	14.7509	2.92363	1.66354	6.51734	6.62875	VIII	Organooxygen compounds	Carbohydrates and carbohydrate conjugates
succinic acid	147	15.0257	15.1449	6.19082	26.5614	33.3703	VIII	Carboxylic acids and derivatives	Dicarboxylic acids and derivatives
D-Glyceric acid	189	15.3898	3.22746	3.09532	9.22941	5.83316	VIII	Organooxygen compounds	Carbohydrates and carbohydrate conjugates
gly-pro	373	16.8394	3.70013	3.01426	3.84963	4.52964	V	Organooxygen compounds	Carbohydrates and carbohydrate conjugates
methionine	176	18.5087	2.33708	12.0174	11.0563	5.84086	II	Carboxylic acids and derivatives	Amino acids, peptides, and analogues
4-aminobutyric acid	174	18.6636	209.954	107.413	24.8508	7.3764	VI	Carboxylic acids and derivatives	Amino acids, peptides, and analogues
4-Hydroxyphenylethanol	179	19.2618	7.4333	3.41408	14.2105	2.29719	III	Azolidines	Imidazolidines
phenylalanine	192	20.1782	1.93346	3.68413	6.42399	4.50845	VIII	Carboxylic acids and derivatives	Amino acids, peptides, and analogues
1-Kestose	217	22.7015	1461.95	1604.1	111.756	61.622	VI	Organooxygen compounds	Carbohydrates and carbohydrate conjugates
Dehydroascorbic Acid	173	23.3046	2.32408	0.772101	5.15307	30.4726	IV	Lactones	Gamma butyrolactones
lysine	156	24.0743	4.0956	5.98446	16.8159	6.32055	III	Carboxylic acids and derivatives	Amino acids, peptides, and analogues
sorbitol	231	24.4119	13.462	9.48921	6.26013	4.58212	VII	Organooxygen compounds	Carbohydrates and carbohydrate conjugates
tryptophan	202	27.7052	2.86924	150.01	472.599	660.012	VIII	Indoles and derivatives	Indolyl carboxylic acids and derivatives
Hesperitin	210	36.002	182.936	60.5568	30.9515	25.7485	I	Flavonoids	Flavonoid glycosides
phosphate	299	14.4533	2582.01	2816.58	3667.31	2426.73	V	Non-metal oxoanionic compounds	Non-metal phosphates
glycerol	205	14.3899	17.0671	20.4628	64.5267	87.7781	VIII	Organooxygen compounds	Carbohydrates and carbohydrate conjugates
glycine	174	15.0608	6.11226	8.06032	23.4519	17.168	VIII	Carboxylic acids and derivatives	Amino acids, peptides, and analogues
sucrose	243	21.0358	634.023	20.5694	129.218	20.9469	I	Organooxygen compounds	Carbohydrates and carbohydrate conjugates
tyrosine	218	22.2026	108.827	101.352	261.964	292.668	VIII	Carboxylic acids and derivatives	Amino acids, peptides, and analogues
oxoproline	156	18.5974	19.8421	153.934	832.08	476.212	III	Carboxylic acids and derivatives	Amino acids, peptides, and analogues
fumaric acid	83	15.5399	6.24284	3.4336	10.9884	12.8374	VIII	Carboxylic acids and derivatives	Dicarboxylic acids and derivatives
L-Malic acid	171	17.9632	49.5757	41.3632	21.7565	54.9157	V	Hydroxy acids and derivatives	Beta hydroxy acids and derivatives
Erythrose	160	17.5473	0.584212	0.758002	1.87349	2.64067	VIII	Organooxygen compounds	Carbohydrates and carbohydrate conjugates
Vanillylmandelic acid	297	34.4788	38.0854	19.8847	33.7037	106.351	IV	Phenols	Methoxyphenols
D-Talose	160	23.8617	73.8566	90.4464	6.46088	12.4885	VI	Organooxygen compounds	Carbohydrates and carbohydrate conjugates
Cysteinylglycine	220	9.25071	2.49758	1.88577	4.83515	4.93879	VIII	Carboxylic acids and derivatives	Amino acids, peptides, and analogues
terephthalic acid	222	10.2267	0.212076	0.20642	0.496907	0.741431	VIII	Benzene and substituted derivatives	Benzoic acids and derivatives
maleic acid	83	14.9285	0.709556	0.527501	0.469034	0.658241	V	Carboxylic acids and derivatives	Dicarboxylic acids and derivatives
Methyl-beta-D-galactopyranoside	204	20.5225	4.46349	3.43877	6.23258	6.09281	V	Organooxygen compounds	Carbohydrates and carbohydrate conjugates
D-(glycerol 1-phosphate)	299	22.0495	3.73525	7.09035	110.659	89.2554	VIII	Glycerophospholipids	Glycerophosphates
Tagatose	202	23.744	23.2532	15.6062	0.470801	0.845935	VI	Organooxygen compounds	Carbohydrates and carbohydrate conjugates
tartaric acid	231	24.8935	0.235435	0.519998	2.4014	5.55011	IV	Organooxygen compounds	Carbohydrates and carbohydrate conjugates
palmitic acid	243	25.3791	0.0662183	0.185376	1.21609	0.589368	III	Fatty Acyls	Fatty acids and conjugates
stearic acid	145	27.5945	1.02515	1.46908	1.71593	3.69427	IV	Fatty Acyls	Fatty acids and conjugates
Aminooxyacetic acid	160	12.0497	11.5737	11.4718	34.9047	54.1452	VIII	Carboxylic acids and derivatives	Amino acids, peptides, and analogues
proline	142	12.1956	1.71018	14.4673	16.1609	11.4977	II	Organonitrogen compounds	Quaternary ammonium salts
malonic acid	147	13.143	3.5329	10.1087	28.9513	23.9657	VIII	Carboxylic acids and derivatives	Dicarboxylic acids and derivatives
Gallic acid	281	12.6239	16.5494	9.81361	18.7381	36.6071	IV	Benzene and substituted derivatives	Benzoic acids and derivatives
22-Ketocholesterol	173	10.7714	0.490061	0.36817	1.12235	1.15576	VIII	Steroids and steroid derivatives	Cholestane steroids
glycolic acid	161	10.8308	0.147879	0.138139	0.145333	0.210602	V	Hydroxy acids and derivatives	Alpha hydroxy acids and derivatives
shikimic acid	204	22.6424	29.8198	17.4811	26.3993	22.8323	V	Organooxygen compounds	Alcohols and polyols
fructose	172	23.6163	38.8413	24.6715	0.827233	1.05862	VI	Organooxygen compounds	Carbohydrates and carbohydrate conjugates
mannitol	231	24.5007	0.584062	8.76681	4.31543	2.03166	II	Organooxygen compounds	Carbohydrates and carbohydrate conjugates
kyotorphin	160	27.3229	0.35854	0.562766	1.93691	2.2856	VIII	Carboxylic acids and derivatives	Amino acids, peptides, and analogues
trehalose-6-phosphate	243	27.6342	0.205588	0.689678	2.9267	2.647	VIII	Organooxygen compounds	Carbohydrates and carbohydrate conjugates
dl-p-Hydroxyphenyllactic acid	179	34.6645	15.524	8.07687	4.62115	2.80629	VI	Phenols	1-hydroxy-2-unsubstituted benzenoids
Ethanolamine	174	14.3387	13.6257	10.5629	43.8178	31.6475	VIII	Organonitrogen compounds	Amines
5-Methoxytryptamine	174	10.5325	37.6344	30.3529	78.7713	95.5708	VIII	Indoles and derivatives	Tryptamines and derivatives
O-methylthreonine	267	12.2239	0.2057	0.126645	0.190783	0.266684	V	Carboxylic acids and derivatives	Amino acids, peptides, and analogues
xylitol	217	23.1396	60.0135	70.7852	14.3209	12.2965	VI	Organooxygen compounds	Carbohydrates and carbohydrate conjugates
Dihydroxyacetone	163	9.15208	2.11993	1.66827	4.46928	5.14732	VIII	Organooxygen compounds	Carbohydrates and carbohydrate conjugates
alanine	116	11.3539	3.8861	102.289	134.102	108.644	II	Imidazopyrimidines	Purines and purine derivatives
glutamine	156	22.144	18.2917	62.1584	117.266	13.5552	III	Carboxylic acids and derivatives	Amino acids, peptides, and analogues
Gentiobiose	161	34.0467	0.120267	4.25444	3.61381	2.65982	II	Organooxygen compounds	Carbohydrates and carbohydrate conjugates
Galactinol	204	23.4053	698.541	2352.08	1587.08	3046.85	VIII	Organooxygen compounds	Carbohydrates and carbohydrate conjugates
threonine	219	16.3674	0.331105	7.22525	10.9383	3.0931	II	Carboxylic acids and derivatives	Amino acids, peptides, and analogues
D-erythro-sphingosine	204	22.4601	14.3699	14.1059	9.16156	2.27264	VII	Organonitrogen compounds	Amines
lactic acid	117	9.55739	4.90732	8.83024	17.1742	68.3101	IV	Carboxylic acids and derivatives	Carboxylic acids
4-Hydroxymethyl-3-methoxyphenoxyacetic acid	209	10.7918	0.884428	0.429159	1.9963	2.49576	VIII	Phenol ethers	Anisoles
noradrenaline	174	25.4472	1.26079	3.85531	3.15934	0.831756	II	Phenols	Benzenediols
palatinitol	204	32.627	10.085	2.98386	8.80662	21.234	IV	Organooxygen compounds	Carbohydrates and carbohydrate conjugates
Epigallocatechin	119	35.6575	0.619158	0.781489	1.28412	1.49354	VIII	Flavonoids	Flavans
Glucose	217	19.6005	665.029	10.6126	49.8533	37.7706	I	Organooxygen compounds	Carbohydrates and carbohydrate conjugates
6-phosphogluconic acid	299	29.3753	1.22298	5.00777	31.1902	13.1558	III	Organooxygen compounds	Carbohydrates and carbohydrate conjugates
gluconic acid	73	25.317	107.403	26.7618	9.87386	3.40699	I	Organooxygen compounds	Carbohydrates and carbohydrate conjugates
citric acid	231	22.8102	34.1999	39.2877	26.6738	244.236	IV	Carboxylic acids and derivatives	Tricarboxylic acids and derivatives
N-Acetylisatin	146	10.6699	5.03181	2.94336	6.5071	7.28665	V	Carboxylic acids and derivatives	Amino acids, peptides, and analogues
putrescine	174	21.6553	112.326	9.09424	23.1626	1.64378	I	Organonitrogen compounds	Amines
trehalose	361	33.1802	254.769	11.493	37.8397	11.2865	I	Organooxygen compounds	Carbohydrates and carbohydrate conjugates
(+)-catechin	179	34.3736	3.06617	1.1718	1.451	2.20456	V	Flavonoids	Flavans
Gluconic lactone	275	23.7017	9.75714	2.88478	3.65033	2.63651	I	Organooxygen compounds	Carbohydrates and carbohydrate conjugates
myo-inositol	305	24.2143	214.237	126.585	9.99113	15.1055	VI	Organooxygen compounds	Alcohols and polyols
Saccharic acid	73	25.8319	18.4933	13.7046	10.5079	17.5846	V	Carboxylic acids and derivatives	Dicarboxylic acids and derivatives
farnesol	165	9.14389	0.235457	0.282122	0.787834	0.847894	VIII	Prenol lipids	Sesquiterpenoids
Sedoheptulose	204	20.8105	57.5023	81.7041	39.7588	15.5391	VI	Organooxygen compounds	Carbohydrates and carbohydrate conjugates
2-amino-3-(4-hydroxyphenyl)propanoic acid	121	9.83302	0.271193	0.341499	0.863745	0.843819	VIII	Benzene and substituted derivatives	Phenylpyruvic acid derivatives
Dodecanol	243	17.3574	0.120281	1.14003	2.85949	2.63265	VIII	Fatty Acyls	Fatty alcohols
O-Phosphorylethanolamine	172	22.3825	0.01	0.583066	4.68685	5.45998	VIII	Organic phosphoric acids and derivatives	Phosphate esters
Pipecolinic acid	156	15.4649	0.01	1.96608	12.6673	3.90833	III	Carboxylic acids and derivatives	Amino acids, peptides, and analogues
ornithine	142	19.8657	5.00562	36.3255	45.894	27.2001	II	Carboxylic acids and derivatives	Amino acids, peptides, and analogues
ribose	160	20.6101	1.86318	1.29555	0.573869	0.01	VI	Organooxygen compounds	Carbohydrates and carbohydrate conjugates
adenine	165	23.4821	0.659088	0.318869	0.29914	0.0355216	VII	Purine nucleosides	Not Available
tyramine	174	24.0326	480.834	81.8347	30.683	0.01	I	Benzene and substituted derivatives	Phenethylamines
erythrose 4-phosphate	211	27.29	0.223107	0.0899191	1.38679	1.0406	VIII	Organooxygen compounds	Carbohydrates and carbohydrate conjugates
D-Fructose 1,6-bisphosphate	299	28.0996	0.225413	0.338985	2.44359	1.00715	III	Organooxygen compounds	Carbohydrates and carbohydrate conjugates
adenosine	243	31.8247	0.01	1.19148	3.03959	2.97678	VIII	Purine nucleosides	Not Available
Isoleucine	158	14.7834	1.11255	22.5916	24.8048	10.7832	II	Carboxylic acids and derivatives	Amino acids, peptides, and analogues
cycloleucine	84	14.3104	0.01	1.4194	22.1243	22.1766	VIII	Azolines	Isoxazolines
glutamic acid	128	19.9289	0.01	4.55916	24.2704	12.358	III	Carboxylic acids and derivatives	Dicarboxylic acids and derivatives
squalene	93	10.3271	0.467582	0.270864	0.802108	0.692089	VIII	Prenol lipids	Triterpenoids
norvaline	144	13.8088	0.01	1.08029	2.2953	0.631509	III	Carboxylic acids and derivatives	Amino acids, peptides, and analogues
Cumic Acid	221	15.3653	0.454448	0.580336	0.596663	1.91957	IV	Imidazopyrimidines	Purines and purine derivatives
Diglycerol	219	19.6396	0.973719	0.872103	0.655358	0.083855	VII	Organooxygen compounds	Carbohydrates and carbohydrate conjugates
beta-Alanine	248	9.78817	2.8175	2.37459	5.49613	7.21902	VIII	Carboxylic acids and derivatives	Amino acids, peptides, and analogues
Acetol	219	19.0877	9.33479	9.16749	5.89251	4.09741	VII	Organooxygen compounds	Carbonyl compounds
creatine degr	72	11.0934	1.72115	4.6304	8.8201	7.41566	VIII	Carboxylic acids and derivatives	Amino acids, peptides, and analogues
Pyruvic acid	174	10.3814	0.736053	0.183543	0.669667	0.119644	VII	Keto acids and derivatives	Alpha-keto acids and derivatives
Citramalic acid	73	17.8078	0.01	7.18801	16.4391	20.6691	VIII	Fatty Acyls	Fatty acids and conjugates
Threonic acid	220	18.8994	6.12333	0.599095	0.71198	0.266034	I	Organooxygen compounds	Carbohydrates and carbohydrate conjugates
asparagine	231	20.7245	0.496908	62.7904	4.40922	1.05572	II	Carboxylic acids and derivatives	Amino acids, peptides, and analogues
Maleimide	154	11.2431	0.0899099	0.300508	1.40686	0.931617	III	Fatty Acyls	Fatty amides
D-alanyl-D-alanine	188	14.3579	0.690232	1.33145	1.5403	0.688328	II	Carboxylic acids and derivatives	Amino acids, peptides, and analogues
Dithioerythritol	222	9.34468	7.38688	4.91715	17.4483	36.1672	IV	Organooxygen compounds	Carbohydrates and carbohydrate conjugates
N-Methyl-DL-alanine	83	9.12034	1.22809	0.71101	2.88922	2.71806	VIII	Carboxylic acids and derivatives	Amino acids, peptides, and analogues
Synephrine	267	12.8078	11.8965	0.745401	1.74075	0.439484	I	Phenols	1-hydroxy-2-unsubstituted benzenoids
4-Hydroxybenzyl cyanide	190	14.2601	2.88659	1.42144	0.460541	0.711746	VI	Benzene and substituted derivatives	Phenylmethylamines
3-Cyanoalanine	160	16.1304	0.01	0.0371905	0.295936	0.295073	VIII	Carboxylic acids and derivatives	Amino acids, peptides, and analogues
1-Hydroxyanthraquinone	281	9.32668	2.3252	1.21308	3.76349	3.18845	VIII	Carbonyl compounds	Acyloins
Leucrose	217	34.8658	0.01	0.962466	8.293	5.05531	III	Organooxygen compounds	Carbohydrates and carbohydrate conjugates
2-amino-2-methylpropane-1,3-diol	154	21.4008	2.59772	0.192201	7.27429	11.9668	IV	Prenol lipids	Monoterpenoids
4-hydroxycinnamic acid	161	25.0779	0.0234347	0.00534528	0.265894	0.962453	IV	Cinnamic acids and derivatives	Hydroxycinnamic acids and derivatives
S-carboxymethylcysteine	136	18.2332	0.0232584	0.154288	0.448148	0.534708	VIII	Carboxylic acids and derivatives	Amino acids, peptides, and analogues
serine	204	15.8946	0.478705	21.8055	32.895	7.80259	II	Carboxylic acids and derivatives	Amino acids, peptides, and analogues
valine	86	9.59047	44.229	30.3882	85.6955	100.543	VIII	Carboxylic acids and derivatives	Amino acids, peptides, and analogues
Methyl Phosphate	243	12.7312	0.442525	0.237507	0.414697	0.0966684	VII	Organic phosphoric acids and derivatives	Phosphate esters
beta-Mannosylglycerate	245	22.3322	774.585	292.376	93.5845	101.349	I	Prenol lipids	Sesquiterpenoids
(-)-Dihydrocarveol	169	13.6561	0.277606	0.0965643	0.35098	0.0875471	VII	Prenol lipids	Monoterpenoids
alpha-ketoglutaric acid	186	19.2678	0.596031	0.01	0.628163	0.313451	VII	Keto acids and derivatives	Medium-chain keto acids and derivatives
4-Hydroxymandelonitrile	222	15.8485	0.116019	0.0495968	0.228971	0.690673	IV	Phenols	1-hydroxy-2-unsubstituted benzenoids
aspartic acid	202	18.4695	1.48423	10.0074	14.3089	9.67749	II	Carboxylic acids and derivatives	Amino acids, peptides, and analogues
1,3-Cyclohexanedione	105	9.26065	0.933017	0.819145	2.13596	2.3575	VIII	Organooxygen compounds	Carbonyl compounds
4-Hydroxybenzoic acid	267	20.0735	0.252001	0.240791	0.153359	0.276195	V	Benzene and substituted derivatives	Benzoic acids and derivatives
8-Aminocaprylic acid	84	20.3457	0.01	0.01	4.56975	4.43716	VIII	Carboxylic acids and derivatives	Amino acids, peptides, and analogues
arbutin	211	31.0497	0.01	0.01	4.13575	11.2633	IV	Organooxygen compounds	Carbohydrates and carbohydrate conjugates
Purine riboside	243	18.8528	0.488184	0.0464029	0.781886	0.459792	VIII	Flavonoids	Flavonoid glycosides
Norleucine	158	9.91261	5.92197	60.6254	16.9872	5.69145	II	Carboxylic acids and derivatives	Amino acids, peptides, and analogues
D-Arabitol	267	21.5226	2.12146	2.14607	11.8234	10.3725	VIII	Organooxygen compounds	Carbohydrates and carbohydrate conjugates
thymine	61	17.7536	0.01	0.01	0.915889	2.40888	IV	Diazines	Pyrimidines and pyrimidine derivatives
phytosphingosine	204	27.2458	0.661814	0.299863	2.7245	3.31155	VIII	Organonitrogen compounds	Amines
hydroxylamine	138	11.7125	3.80618	2.47207	6.90373	8.6917	VIII	Homogeneous other non-metal compounds	Not Available
Threitol	217	18.1921	2.58567	1.08976	5.45311	6.00293	VIII	Organooxygen compounds	Carbohydrates and carbohydrate conjugates
beta-hydroxypyruvate	172	17.6876	0.01	0.01	0.684918	0.275117	III	Phenanthrenes and derivatives	Phenanthrols
N-Acetyl-L-leucine	84	18.1546	0.01	0.01	5.17187	4.92424	VIII	Carboxylic acids and derivatives	Amino acids, peptides, and analogues
2-hydroxy-3-isopropylbutanedioic acid	73	19.4492	0.01	6.5799	3.58463	0.653013	II	Keto acids and derivatives	Medium-chain keto acids and derivatives
(2R,3S)-2-hydroxy-3-isopropylbutanedioic acid	185	22.6526	0.01	0.01	0.63416	0.915815	IV	Fatty Acyls	Fatty acids and conjugates
ribulose-5-phosphate	299	28.7516	0.01	0.827211	1.13473	0.430617	II	Organooxygen compounds	Carbohydrates and carbohydrate conjugates
Analyte 471	179	30.8504	0.438176	0.251662	0.01	0.01	VI	Benzene and substituted derivatives	Aniline and substituted anilines
Melezitose	243	30.6652	0.314255	3.17129	8.56277	5.1175	III	Organooxygen compounds	Carbohydrates and carbohydrate conjugates
Digalacturonic acid	245	26.5492	0.687695	2.47371	6.88873	11.8995	IV	Organooxygen compounds	Carbohydrates and carbohydrate conjugates
Maleamate	154	19.7003	0.219654	1.40848	5.65746	4.77015	VIII	Benzene and substituted derivatives	Not Available
cis-1,2-Dihydronaphthalene-1,2-diol	191	18.825	1.21953	0.779574	0.69978	0.149965	VII	Naphthalenes	Not Available
ferulic acid	179	26.0795	0.01	0.01	0.22283	0.515684	IV	Cinnamic acids and derivatives	Hydroxycinnamic acids and derivatives
raffinose	204	35.8861	0.01	0.119508	31.1738	187.727	IV	Organooxygen compounds	Carbohydrates and carbohydrate conjugates
6-Methylmercaptopurine	120	11.39	0.204752	0.0843362	0.371592	0.378913	VIII	Imidazopyrimidines	Purines and purine derivatives
4-HYDROXYPYRIDINE	152	12.347	0.131244	0.180587	0.333734	0.401383	VIII	Pyridines and derivatives	Hydropyridines
phenanthrene	178	20.5608	0.01	0.356555	0.706671	0.0394805	III	Anthracenes	Anthracenecarboxylic acids and derivatives
Glucoheptonic acid	141	26.6685	0.0810524	0.0291098	0.0136107	0.01	I	Organooxygen compounds	Carbohydrates and carbohydrate conjugates
Allo-inositol	191	25.6048	1.52127	1.515	4.81237	1.65243	III	Organooxygen compounds	Alcohols and polyols
Indolelactate	202	28.0088	0.01	0.0510223	1.02816	2.54187	IV	Carboxylic acids and derivatives	Carboxylic acid derivatives
uracil	243	15.5634	0.01	0.0252702	0.143662	0.173666	VIII	Diazines	Pyrimidines and pyrimidine derivatives
6-hydroxy caproic acid	168	18.7941	0.01	0.0563668	0.07432	0.00830411	II	Fatty Acyls	Fatty acids and conjugates
Aconitic Acid	211	21.6886	0.01	0.0837238	0.01	0.574882	IV	Carboxylic acids and derivatives	Carboxylic acids
histidine	154	24.1413	0.01	2.05427	5.9571	0.01	III	Carboxylic acids and derivatives	Amino acids, peptides, and analogues
2'-deoxyguanosine	223	33.9695	3.5068	0.223477	0.01	0.01	I	Purine nucleosides	Purine 2'-deoxyribonucleosides
Carbobenzyloxy-L-leucine degr2	84	11.4706	0.01	0.452682	0.183657	0.148745	II	Carboxylic acids and derivatives	Amino acids, peptides, and analogues
threo-beta-hydroxyaspartate	68	21.0194	0.01	0.0667727	1.04186	0.263587	III	Carboxylic acids and derivatives	Amino acids, peptides, and analogues
carbamoyl-aspartic acid	359	21.7841	4.89634	0.01	0.01	0.01	I	Carboxylic acids and derivatives	Amino acids, peptides, and analogues
quinic acid	345	22.0068	9.36215	0.0682793	0.01	0.01	I	Organooxygen compounds	Alcohols and polyols
dihydrocoumarin	178	30.99	0.00886219	0.0409927	0.109187	0.440684	IV	Coumarins and derivatives	Hydroxycoumarins
maltitol	231	34.9497	0.01	0.313042	0.195131	0.01	II	Fatty Acyls	Fatty acyl glycosides
5,6-dihydrouracil	171	13.067	0.299597	0.0174283	0.0346485	0.145304	I	Diazines	Pyrimidines and pyrimidine derivatives
O-acetylserine	174	16.4603	0.01	0.311216	0.443498	0.01	II	Carboxylic acids and derivatives	Amino acids, peptides, and analogues
2,3-Dihydroxypyridine	152	15.206	0.0125107	0.0572793	0.043248	0.0295264	II	Pyridines and derivatives	Hydropyridines
Pelargonic acid	215	15.7903	0.01	0.10246	0.152539	0.168728	VIII	Fatty Acyls	Fatty acids and conjugates
Isopropyl-beta-D-thiogalactopyranoside	167	30.0852	0.01	0.01	0.0293902	0.466296	IV	Organooxygen compounds	Carbohydrates and carbohydrate conjugates
Galactonic acid	292	22.2072	7.03261	3.17529	5.15687	1.23326	VII	Hydroxy acids and derivatives	Medium-chain hydroxy acids and derivatives
L-Allothreonine	136	14.8195	0.01	0.0711449	0.892526	1.79614	IV	Carboxylic acids and derivatives	Amino acids, peptides, and analogues
D-erythronolactone	147	16.2294	2.79391	0.964127	2.44369	3.61401	V	Lactones	Gamma butyrolactones
MALONAMIDE	343	22.7605	21.1178	0.392801	0.01	0.01	I	Carboxylic acids and derivatives	Amino acids, peptides, and analogues
trans,trans-Muconic acid	271	18.0125	0.943722	0.092577	0.242633	0.01	I	Fatty Acyls	Fatty acids and conjugates
4-Vinylphenol dimer	192	19.2156	0.01	0.18257	0.919004	2.30666	IV	Organic sulfuric acids and derivatives	Arylsulfates
phthalic acid	282	21.1201	0.220065	0.496633	0.775643	0.643579	VIII	Benzene and substituted derivatives	Benzoic acids and derivatives
Levoglucosan	204	20.4935	3.8269	1.1416	0.14411	0.01	I	Oxepanes	Not Available
1,5-Anhydroglucitol	219	21.3049	1.24276	0.790718	0.01	0.01	VI	Organooxygen compounds	Carbohydrates and carbohydrate conjugates
3-hydroxy-L-proline	115	9.23191	1.52888	0.588986	0.742112	0.615798	VII	Carboxylic acids and derivatives	Amino acids, peptides, and analogues
3,5-Dihydroxyphenylglycine	179	32.7961	0.01	0.275309	0.875787	0.01	III	Phenols	Benzenediols
