# Supplementary material for: Metabolite Profiling and Classification of Developing Styrax tonkinensis Kernels
Source: Metabolites. 2020 Jan 1;10(1):21. doi: 10.3390/metabo10010021 (PMC7022597; doi:10.3390/metabo10010021)
Supplement: Supplementary file 1 [file metabolites-10-00021-s001.zip › Table S2.xlsx]

## Sheet: Sheet1
Table S2 The list of metabolites identified by LC-MS analysis
Description	Retention time (min)	m/z	50 DAF	70 DAF	100 DAF	130 DAF	Clustering analysis	Class	Subclass
Quercetin 5,7,3',4'-tetramethyl ether 3-rutinoside	5.19877	665.209	7.2045e+08	5.27395e+08	1.98488e+08	1.33471e+08	V	Flavonoids	Flavonoid glycosides
Pueraria glycoside 3	3.98925	491.12	7573.24	14659.3	95643.6	566503	IV	Flavonoids	Flavonoid glycosides
MGDG(18:3(9Z,12Z,15Z)/18:3(9Z,12Z,15Z))	11.7789	819.526	3.15667e+06	905934	379862	566935	I	Glycerophospholipids	Glycerophosphoglycerols
Glycerol 3-phosphate	0.945333	173.021	360527	328066	426338	373473	VIII	Glycerophospholipids	Glycerophosphates
5-Hydroxy-7,4'-dimethoxy-6,8-di-C-prenylflavanone 5-O-galactoside	4.40957	508.218	8.96808e+06	6.46079e+06	2.24553e+06	1.23089e+06	V	Flavonoids	Flavonoid glycosides
PE(18:2(9Z,12Z)/0:0)	7.66635	476.278	6.371e+06	3.5911e+06	3.55985e+06	1.98079e+06	V	Glycerophospholipids	Glycerophosphoethanolamines
Ikarisoside A	5.96245	545.166	1.19006e+07	1.16845e+07	1.09171e+07	7.9413e+06	VIII	Prenol lipids	Terpene glycosides
Dalpaniculin	4.24838	581.151	148571	171695	238049	137874	VIII	Coumarins and derivatives	Not Available
Estrone 3-glucuronide	3.527	491.192	9.20212e+06	6.74526e+06	4.37256e+06	3.58339e+06	V	Steroids and steroid derivatives	Steroidal glycosides
Gibberellin A20	3.18692	377.16	1.25381e+06	277935	232304	259582	I	Prenol lipids	Diterpenoids
Dihydroamorphigenin	5.95697	457.15	691636	251535	162958	67955.1	I	Morphinans	Not Available
Estriol-3-glucuronide	2.8262	509.203	816509	1.54668e+06	940889	620869	II	Steroids and steroid derivatives	Steroidal glycosides
Anadanthoside	2.1696	451.125	39451.2	92443.9	357936	826287	IV	Flavonoids	Flavonoid glycosides
5,6,2',3',5',6'-Hexamethoxyflavone	2.9222	803.255	15786.7	86742.5	101683	102327	VI	Flavonoids	O-methylated flavonoids
Hydroxytyrosol	3.19862	137.06	1.98351e+07	2.16623e+07	2.39119e+07	2.3853e+07	VIII	Phenols	Tyrosols and derivatives
Sorbaldehyde	2.81362	193.122	3685.91	6123.77	14709	14856.5	VII	Organooxygen compounds	Carbonyl compounds
L-Fucose	0.856033	165.076	1.82637e+07	8.21232e+06	904086	894664	I	Organooxygen compounds	Carbohydrates and carbohydrate conjugates
Phenylacetic acid	3.89687	137.06	1.09009e+07	1.1909e+07	8.51412e+06	7.62343e+06	VIII	Benzene and substituted derivatives	Not Available
D-Limonene	6.54667	137.132	1436.94	7815.55	21632.6	3046.93	III	Prenol lipids	Monoterpenoids
Dopamine	2.89867	171.113	2793.3	2939.39	1176.17	836.477	V	Phenols	Benzenediols
Apigeniflavan 5-O-xyloside	3.862	435.129	2.11266e+06	1.42142e+06	689446	631497	V	Flavonoids	Flavonoid glycosides
LysoPC(16:0)	8.51062	540.331	1.35038e+07	2.99002e+06	5.12285e+06	5.87118e+06	I	Glycerophospholipids	Glycerophosphocholines
3,7,11-Trimethyl-6E,10-dodecadien-1-ol	10.7576	269.212	68832.3	37923.9	17538.8	66982.5	VIII	Prenol lipids	Sesquiterpenoids
Luteolin 7,3'-dimethyl ether 5-glucoside	4.54197	519.151	36911.7	531727	1.2757e+06	1.5147e+06	VII	Flavonoids	Flavonoid glycosides
Glabrescione B	4.21123	495.202	1.48162e+06	446905	29698.5	8453.11	I	Benzopyrans	1-benzopyrans
LysoPC(18:1(9Z))	8.5605	566.346	3.57729e+07	6.57411e+06	1.6124e+07	2.83761e+07	VIII	Glycerophospholipids	Glycerophosphocholines
PE(18:4(6Z,9Z,12Z,15Z)/0:0)	8.05673	518.252	1.03739e+06	567895	478616	855075	VIII	Glycerophospholipids	Glycerophosphoethanolamines
Apuleirin	3.04973	449.109	486278	246035	1.40581e+06	3.19746e+06	IV	Coumarins and derivatives	Furanocoumarins
LysoPC(18:3(6Z,9Z,12Z))	7.33383	562.315	9.60644e+06	541794	553030	582903	I	Glycerophospholipids	Glycerophosphocholines
Caohuoside D	4.32275	561.198	2.6187e+07	8.28966e+06	816781	436484	I	Steroids and steroid derivatives	Steroidal glycosides
Embinin	4.78257	651.193	6.5102e+06	1.95768e+07	2.71267e+07	2.66729e+07	VI	Isoflavonoids	Coumestans
Euchrenone b5	4.52582	495.166	439330	265864	52797.5	21658.6	V	Steroids and steroid derivatives	Steroid lactones
9-pentadecen-1-ol	9.50367	271.228	201817	416301	106608	220514	II	Fatty Acyls	Fatty alcohols
LysoPC(18:2(9Z,12Z))	7.87277	564.33	1.86985e+07	1.14707e+07	1.13094e+07	6.11887e+06	V	Glycerophospholipids	Glycerophosphocholines
Agehoustin D	3.10772	479.119	193837	111212	800385	1.65871e+06	IV	Stilbenes	Not Available
Scutellarein 6,7,4'-trimethyl ether 5-(6'''-acetylglucosyl)(1->3)-galactoside	5.15173	737.229	1.20483e+06	6.30535e+06	1.72999e+07	1.95039e+07	VII	Flavonoids	Flavonoid glycosides
Ikarisoside B	5.39335	707.219	1.17288e+06	1.63532e+06	1.95157e+06	1.59034e+06	VI	Prenol lipids	Terpene glycosides
LysoPC(18:0)	9.96917	568.362	2.33318e+06	355892	631380	1.00526e+06	I	Glycerophospholipids	Glycerophosphocholines
7-Hydroxy-5,4'-dimethoxy-8-methylisoflavone 7-O-rhamnoside	5.64535	503.156	9.02227e+07	6.57193e+07	7.45724e+06	3.91218e+06	V	Isoflavonoids	Isoflavonoid O-glycosides
Linoside A	4.77195	723.214	14934.7	169708	536602	490793	VII	Organooxygen compounds	Carbohydrates and carbohydrate conjugates
PE(18:3(6Z,9Z,12Z)/0:0)	8.96807	520.268	1.37082e+06	2.5994e+06	863635	682879	II	Glycerophospholipids	Glycerophosphoethanolamines
6-Hydroxykaempferol 3,5,7,4'-tetramethyl ether 6-rhamnoside	4.76662	549.161	1.11207e+06	550661	346031	260938	V	Flavonoids	Flavonoid glycosides
3,4,7-Trihydroxy-5-methoxy-8-prenylflavan 7-O-beta-D-glucopyranoside	4.4777	579.208	969819	9.46195e+06	1.33453e+07	6.86788e+06	VI	Flavonoids	Flavonoid glycosides
Pseudobaptigenin 7-O-laminaribioside	4.61283	651.157	16353.8	406627	343904	244638	VI	Flavonoids	Flavonoid glycosides
6-Prenylisocaviunin	5.8266	487.161	1.00893e+06	614208	393435	166419	V	Carboxylic acids and derivatives	Amino acids, peptides, and analogues
Icariside II	6.47548	559.182	0.0118486	26065.2	68298.8	75518.5	VII	Stilbenes	Stilbene glycosides
Catechin 3-O-rutinoside	3.31753	597.183	2.68143e+06	2.6503e+06	6.40733e+06	7.80252e+06	VII	Flavonoids	Flavonoid glycosides
Amorphigenol O-glucoside	5.37725	589.192	8.37209e+06	7.56146e+06	1.28352e+07	1.35292e+07	VI	Diarylheptanoids	Cyclic diarylheptanoids
Loganin	2.45182	435.151	3721.02	168755	464161	521268	VII	Anthracenes	Not Available
Gibberellin A8	2.68023	409.15	372220	153292	56968.1	40279.7	I	Prenol lipids	Diterpenoids
2-Hydroxyadipic acid	5.10973	323.098	845.397	19725.6	45344.5	61436	VII	Fatty Acyls	Fatty acids and conjugates
24Z-ethylidene-cholest-5-en-3beta-ol 3-O-beta-D-glucopyranoside	11.4036	619.421	128837	101363	105822	278853	IV	Fatty Acyls	Fatty acyl glycosides
4alpha-carboxy-4beta-methyl-zymosterol	6.70477	487.343	10144.9	32176.4	1544.49	13.5707	II	Steroids and steroid derivatives	Cholestane steroids
3-Methylglutaconic acid	0.8404	127.039	2.10516e+06	2.73915e+06	1.87078e+06	2.14179e+06	VIII	Fatty Acyls	Fatty acids and conjugates
L-Aspartic acid	0.824767	134.045	609561	1.1779e+06	780895	493562	II	Carboxylic acids and derivatives	Amino acids, peptides, and analogues
Phenylpyruvic acid	0.866483	182.081	839351	2.07322e+06	961524	569172	II	Benzene and substituted derivatives	Phenylpyruvic acid derivatives
3-methyl-1-heptene	2.82422	130.159	51932.4	34008.4	17058.5	26522.3	V	Unsaturated hydrocarbons	Unsaturated aliphatic hydrocarbons
cis,cis-muconic acid	0.8717	143.034	1.31396e+06	1.37242e+06	183143	154996	V	Fatty Acyls	Fatty acids and conjugates
2-Aminobenzoic acid	0.945333	138.055	131225	235366	317258	222112	VI	Benzene and substituted derivatives	Benzoic acids and derivatives
Hydrocinnamic acid	2.86658	133.065	456818	208487	206078	290843	V	Phenylpropanoic acids	Not Available
trans-Ferulic acid	0.876933	195.065	31178.8	31238.5	33153.8	51019.5	VIII	Cinnamic acids and derivatives	Cinnamic acids
5-oxo-7-decynoic acid	2.86658	165.091	109823	175011	501995	1.00097e+06	IV	Keto acids and derivatives	Medium-chain keto acids and derivatives
Pyruvaldehyde	2.5623	145.049	4519.1	5533.01	4184.77	4846.93	VIII	Organooxygen compounds	Carbonyl compounds
L-3-Phenyllactic acid	2.69552	167.07	11242.6	10503.7	11031.6	29055.1	IV	Phenylpropanoic acids	Not Available
cis-Jasmone	3.65958	147.117	507.838	1159.71	1295.13	1994.06	VI	Prenol lipids	Monoterpenoids
2,4-octadienal	7.88502	249.185	32057.7	37782.9	31031.9	29872.4	VIII	Unsaturated hydrocarbons	Olefins
PE(18:2(9Z,12Z)/0:0)	7.63227	478.292	5.72359e+06	3.45068e+06	3.40629e+06	1.87136e+06	V	Glycerophospholipids	Glycerophosphoethanolamines
3Z-Undecene-5,7,10-triynoic acid	4.01268	173.06	6276.79	16449	152663	219459	VII	Fatty Acyls	Fatty acids and conjugates
LysoPC(18:1(9Z))	8.5413	522.355	5.90041e+07	9.9068e+06	2.71868e+07	5.03405e+07	VIII	Glycerophospholipids	Glycerophosphocholines
Phthalic acid	2.00418	167.034	37353.5	50814.8	121424	217721	IV	Benzene and substituted derivatives	Benzoic acids and derivatives
p-Hydroxyphenylacetic acid	15.7692	153.055	3580.76	4098.67	3234.8	3191.8	VIII	Phenols	1-hydroxy-2-unsubstituted benzenoids
Dichotosinin	3.03392	523.182	1.26784e+06	7.65493e+06	8.71784e+06	6.59917e+06	VI	Furopyrans	Not Available
PC(13:0/0:0)	8.1876	452.278	2.34837e+06	569712	698179	509992	I	Glycerophospholipids	Glycerophosphocholines
Aliarin 4'-methyl ether	4.19517	475.161	69690.7	966851	1.19313e+06	635584	VI	Flavonoids	Flavonoid glycosides
LysoPC(16:1(9Z))	7.75343	538.315	698583	57532.8	23323.8	19815.9	I	Glycerophospholipids	Glycerophosphocholines
Pentadecanoic acid	5.42075	287.223	122745	116087	60708.3	24536	V	Fatty Acyls	Fatty acids and conjugates
Isoswertisin 2''-O-(2'''-methylbutyrate)	5.73542	575.177	1.12315e+08	1.22228e+08	1.08698e+08	9.65139e+07	VIII	Prenol lipids	Monoterpenoids
Phellodensin F	5.42075	547.182	2095.32	59544.7	325597	176977	III	Indanes	Indanones
11-beta-hydroxyandrosterone-3-glucuronide	3.6917	527.249	614187	2.99033e+06	1.70124e+06	1.13678e+06	II	Steroids and steroid derivatives	Steroidal glycosides
Kurilensoside H	7.25802	659.365	17629.2	53780.9	39367.6	36285.4	VI	Prenol lipids	Terpene glycosides
dihydrophaseic acid 4-O-beta-D-glucoside	2.77265	443.192	934732	797063	877851	905566	VIII	Prenol lipids	Terpene glycosides
Vitexin 2''-O-(2'''-methylbutyryl)	5.40967	561.161	33872.5	196151	481325	420235	VII	Fatty Acyls	Fatty acid esters
Ethyl glucuronide	0.852533	267.072	4.07313e+06	2.20458e+06	1.37945e+06	1.32273e+06	V	Organooxygen compounds	Carbohydrates and carbohydrate conjugates
gibberellin A3 O-beta-D-glucoside	3.59065	553.193	676824	1.01703e+06	1.60487e+06	1.45608e+06	VI	Prenol lipids	Terpene glycosides
Eruberin C	3.2808	699.25	2.49152e+06	1.96503e+07	1.72876e+07	5.09899e+07	IV	Protoberberine alkaloids and derivatives	Not Available
Icaritin 3-rhamnoside	4.6923	577.192	2.98036e+06	7.30982e+06	4.71478e+06	4.16556e+06	VI	Flavonoids	Flavonoid glycosides
Linoside B	4.44597	635.198	460471	1.07495e+06	3.35414e+06	5.18491e+06	VII	Anthracenes	Not Available
1beta,3alpha,7alpha,12alpha-Tetrahydroxy-5beta-cholan-24-oic Acid	8.47142	469.28	148234	16679	2017.73	2454.15	I	Fatty Acyls	Fatty acyl thioesters
5-Hydroxy-7,4'-dimethoxy-6,8-di-C-prenylflavanone 5-O-galactoside	4.5637	489.177	1.33875e+06	2.82125e+06	796982	365488	II	Flavonoids	Flavonoid glycosides
7,2'-Dihydroxy-3',4'-dimethoxyisoflavone 7-O-glucoside	4.16863	521.13	887007	721760	227733	24248.9	V	Isoflavonoids	Isoflavonoid O-glycosides
3-pentadecynoic acid	7.48032	283.191	15270.1	25534.3	10865	28659.2	VIII	Fatty Acyls	Fatty acids and conjugates
PC(16:1(9Z)/2:0)	6.07493	580.326	72317.8	19625.9	8096.78	2872.35	I	Glycerophospholipids	Glycerophosphocholines
5-Hydroxy-6,7,3',4',5'-pentamethoxyflavanone 5-O-rhamnoside	3.52177	581.187	1.12039e+07	1.23003e+07	1.25089e+07	1.16317e+07	VIII	Flavonoids	O-methylated flavonoids
PC(15:1(9Z)/0:0)	7.36257	524.299	99173.7	8548.95	1625.85	1319.15	I	Glycerophospholipids	Glycerophosphocholines
Sempervirenoside B	2.75108	895.287	148332	379316	535523	599599	VI	Organooxygen compounds	Carbohydrates and carbohydrate conjugates
Eriotriochin	3.72347	465.192	345456	313874	845793	871891	VII	Flavonoids	Flavonoid glycosides
Medicarpin 3-O-(6'-malonylgluclside)	4.23252	563.141	308364	926673	1.55609e+06	1.65058e+06	VII	Isoflavonoids	Isoflavonoid O-glycosides
2',4',4-Trihydroxy-3'-prenylchalcone 4'-O-glucoside	4.80395	531.187	2.07315e+06	713779	617034	552626	I	Flavonoids	Flavonoid glycosides
16:4(4Z,7Z,10Z,13Z)	7.24062	293.176	13633.5	12046.9	10688	10702	VIII	Steroids and steroid derivatives	Steroid esters
10E-heptadecen-8-ynoic acid	7.43912	309.207	65783.4	6082.04	2970.78	2248.17	I	Fatty Acyls	Fatty acids and conjugates
Acutifolane A	6.74442	307.155	3596.87	4183.16	2722.66	3044.45	VIII	Prenol lipids	Terpene glycosides
Uridine 5'-monophosphate	0.97265	323.028	93428.2	3.84103e+06	1.19701e+07	4.19864e+06	III	Pyrimidine nucleotides	Pyrimidine ribonucleotides
3-O-(alpha-L-arabinopyranosyl-(1->6)-beta-D-glucopyranosyl) butyl 3S-hydroxybutanoate	2.60233	499.203	7368.32	295897	327389	301415	VI	Organooxygen compounds	Carbohydrates and carbohydrate conjugates
6,8,10,12-pentadecatetraenal	6.75028	263.165	3528.11	3873.46	2666.59	2822.15	VIII	Fatty Acyls	Fatty aldehydes
14:4(2E,4E,8E,10E)(6Me[S],9Me,12Me[S])	7.13802	307.191	26075.9	807.908	988.261	41.0926	I	Glycerophospholipids	Glycerophosphocholines
Maltotriose	0.8421	549.167	3.46157e+06	1.90926e+06	6.6577e+06	2.04008e+07	IV	Organooxygen compounds	Carbohydrates and carbohydrate conjugates
6E,8E,12E,14E-Hexadecatetraen-10-ynoic acid	7.94455	289.145	6109.93	0	288.787	491.274	I	Lineolic acids and derivatives	Not Available
Amorphigenol	6.09822	473.145	16687.5	46488.3	90153.5	23162.9	III	Morphinans	Not Available
2-(1,3-Benzodioxol-5-yl)-3,5,6,8-tetramethoxy-7-[(3-methyl-2-butenyl)oxy]-4H-1-benzopyran-4-one	5.73542	515.156	1.21276e+06	1.32412e+06	1.33056e+06	1.06701e+06	VIII	Flavonoids	O-methylated flavonoids
stigmast-5-en-3beta-ol 3-0-beta-D-glucopyranoside	11.6017	621.437	364600	174346	102242	153028	V	Fatty Acyls	Fatty acyl glycosides
Fructose 6-phosphate	0.815983	305.028	6935.09	23150.1	5302.63	4100	II	Organooxygen compounds	Carbohydrates and carbohydrate conjugates
MGDG(18:2(9Z,12Z)/18:3(9Z,12Z,15Z))	12.1956	821.541	687385	365247	223810	150506	V	Glycerophospholipids	Glycerophosphoglycerols
Hypoxanthine	2.5686	271.07	4739.09	39813	18561.2	14188	II	Imidazopyrimidines	Purines and purine derivatives
p-Hydroxyphenylacetic acid	3.7555	303.087	0	0	10.0969	2323.58	IV	Phenols	1-hydroxy-2-unsubstituted benzenoids
Glycerophosphocholine	0.81955	258.11	9.52862e+06	1.12515e+07	3.37623e+07	5.84135e+07	IV	Glycerophospholipids	Glycerophosphocholines
Alpha-ketoisovaleric acid	0.824767	134.081	98324.4	370416	382759	226211	VI	Keto acids and derivatives	Short-chain keto acids and derivatives
Serotonin	2.50413	159.092	74456.1	928505	424568	376180	II	Indoles and derivatives	Tryptamines and derivatives
formyl 2E,4E,6Z-decatrienoate	7.09062	181.122	379863	50267.7	11314.8	7047.82	I	Fatty Acyls	Fatty acid esters
L-Carnitine	0.81435	162.112	434740	778778	1.61321e+06	1.87721e+06	VII	Organonitrogen compounds	Quaternary ammonium salts
10-hydroxy-2E,8E-Decadiene-4,6-diynoic acid	3.20382	163.075	2.47134e+06	4.76345e+06	5.41843e+06	5.4669e+06	VI	Fatty Acyls	Fatty acids and conjugates
2E,8E-Undecadiene-4,6-diynoic acid	2.97307	175.075	715207	832563	900453	920699	VIII	Fatty Acyls	Fatty acids and conjugates
4-Hydroxyphenylpyruvic acid	5.32533	163.039	4973.03	5826.65	4847.28	5331.24	VIII	Benzene and substituted derivatives	Phenylpyruvic acid derivatives
7-oxo-8-amino-nonanoic acid	3.2559	170.117	12906.1	8964.54	7229.98	8165.8	VIII	Fatty Acyls	Fatty acids and conjugates
2E,4E,6E-Nonatrienal	6.83355	119.086	199590	171864	150568	133827	VIII	Organooxygen compounds	Carbonyl compounds
2,4,6,8-decatetraenal	2.97833	131.086	54351.9	62449.1	82581.5	79746.3	VIII	Unsaturated hydrocarbons	Unsaturated aliphatic hydrocarbons
Phenol	5.25705	189.091	49569.1	55728.2	63841.2	54707.8	VIII	Phenols	1-hydroxy-4-unsubstituted benzenoids
Eugenol	3.7337	147.08	327217	301092	269168	227524	VIII	Phenols	Methoxyphenols
10-Hydroxy-3,7-dimethyl-2E,6E-decadienoic acid	7.09062	213.148	430012	52424.5	4490.98	3063.61	I	Fatty Acyls	Fatty acids and conjugates
Broussoflavan A	7.64307	427.211	3431.44	79127.5	1.26981e+06	53681.9	III	Isoflavonoids	O-methylated isoflavonoids
MGDG(18:2(9Z,12Z)/18:3(9Z,12Z,15Z))	12.1891	799.532	2.87597e+06	1.96492e+06	1.11617e+06	700344	V	Glycerophospholipids	Glycerophosphoglycerols
11-(4-acetoxymethylphenyl)-1alpha,25-dihydroxy-9,11-didehydrovitamin D3 / 11-(4-acetoxymethylphenyl)-1alpha,25-dihydroxy-9,11-didehydrocholecalciferol	9.88492	563.373	31927.7	1.41161e+06	2.47172e+06	1.06283e+06	III	Flavonoids	Flavonoid glycosides
3,5,7-Trimethyl-2E,4E,6E,8E-decatetraene	10.1216	177.164	20246.5	38504.6	63060.6	54157.9	VI	Olefins	Acyclic olefins
3E,5E-tridecadienoic acid	10.3701	228.196	557965	499828	513013	478253	VIII	Fatty Acyls	Lineolic acids and derivatives
Sorbitol-6-phosphate	0.92425	263.052	3.63447e+06	2.12571e+06	101995	51838.9	I	Organooxygen compounds	Carbohydrates and carbohydrate conjugates
gibberellin A3 O-beta-D-glucoside	2.70633	526.228	812199	1.26695e+06	1.51693e+06	1.12212e+06	VI	Prenol lipids	Terpene glycosides
Scillirosidin	6.83355	460.269	1.16253e+07	1.07366e+07	9.10325e+06	7.74551e+06	VIII	Flavonoids	Flavonoid glycosides
3,4,7-Trihydroxy-5-methoxy-8-prenylflavan 7-O-beta-D-glucopyranoside	4.43065	552.244	259522	2.19918e+06	3.76574e+06	1.97476e+06	III	Flavonoids	Flavonoid glycosides
Embinin	4.74338	624.228	2.97419e+06	7.28123e+06	9.97206e+06	1.02343e+07	VI	Isoflavonoids	Coumestans
Cladrin 7-O-laminaribioside	4.46257	640.223	143343	780740	1.24394e+06	959866	VI	Flavonoids	Flavonoid glycosides
LysoPC(18:3(6Z,9Z,12Z))	7.46393	518.324	6.87775e+06	236191	275712	339923	I	Glycerophospholipids	Glycerophosphocholines
6,7-dihydroxy-4-oxo-2-heptenoic acid	0.835183	192.086	119134	38315.8	22884	19053.7	I	Steroids and steroid derivatives	Bile acids, alcohols and derivatives
PA(20:4(5Z,8Z,11Z,14Z)/0:0)	7.14402	476.277	3.02985e+06	205266	202800	281230	I	Glycerophospholipids	Glycerophosphates
PA(20:3(8Z,11Z,14Z)/0:0)	7.795	478.293	2.40968e+06	1.23456e+06	1.53235e+06	760614	V	Glycerophospholipids	Glycerophosphates
LysoPC(18:2(9Z,12Z))	7.8484	520.339	2.99176e+07	2.21121e+07	2.32344e+07	1.24011e+07	VIII	Glycerophospholipids	Glycerophosphocholines
Muconic dialdehyde	3.93872	221.081	2629.07	2018.43	15593.1	19716.3	VII	Organooxygen compounds	Carbonyl compounds
7-Hydroxy-5,4'-dimethoxy-8-methylisoflavone 7-O-rhamnoside	4.53202	459.165	53426.1	67903.8	122276	184350	VII	Isoflavonoids	Isoflavonoid O-glycosides
Oxoglutaric acid	1.12452	129.018	232487	299828	131683	468076	IV	Keto acids and derivatives	Gamma-keto acids and derivatives
Guaiacol	3.83395	249.112	14396.3	19255.8	26150.8	19831.5	VI	Phenols	Methoxyphenols
Dalpanin	3.92058	579.173	43133	773080	989781	541156	VI	Carboxylic acids and derivatives	Amino acids, peptides, and analogues
PC(17:2(9Z,12Z)/0:0)	7.87277	504.31	799946	570828	480360	252435	V	Glycerophospholipids	Glycerophosphocholines
Phellodensin E	4.8573	563.177	2.26251e+07	1.87857e+07	2.81181e+07	2.79713e+07	VIII	Indanes	Indanones
14-methyl-8-hexadecen-1-ol	10.3858	299.259	72160.3	100041	46578.6	54287.5	V	Fatty Acyls	Fatty alcohols
Cladrin 7-O-laminaribioside	4.49905	667.188	457449	2.89922e+06	4.67793e+06	3.49703e+06	VI	Flavonoids	Flavonoid glycosides
LysoPC(14:0)	7.45093	512.299	166145	27997.2	30208.7	22371.9	I	Glycerophospholipids	Glycerophosphocholines
LysoPC(15:0)	7.96128	526.315	195656	13338.8	7887.88	4666.54	I	Glycerophospholipids	Glycerophosphocholines
2,6,8,12-Tetramethyl-2,4-tridecadien-1-ol	9.71298	297.243	44394.6	41761.5	29944	109109	IV	Piperidines	Piperidinones
16a-Hydroxyestrone	3.79285	331.155	761698	907894	301721	158025	V	Steroids and steroid derivatives	Estrane steroids
Epigallocatechin 5,3',5'-trimethyl ether 3-O-gallate	5.61885	545.129	325022	1.17818e+06	932606	253482	II	Flavonoids	Biflavonoids and polyflavonoids
PE(20:3(8Z,11Z,14Z)/0:0)	7.33383	502.294	404422	19937	20349.8	21936.1	I	Glycerophospholipids	Glycerophosphoethanolamines
27-nor-campestan-3beta,4beta,5alpha,6alpha,7beta,8beta,14alpha,15alpha,24-nonol	8.22733	561.328	210642	46476.6	44565.8	32415.2	I	Steroids and steroid derivatives	Bile acids, alcohols and derivatives
C19 Sphingosine-1-phosphate	7.71812	438.262	44536.1	7423.51	1682.93	399.887	I	Sphingolipids	Phosphosphingolipids
Nonadecanal	11.1623	327.29	42059.6	50772.6	19614.8	16739.4	V	Saturated hydrocarbons	Alkanes
8-Epiiridotrial glucoside	3.02865	389.145	267952	72502.1	17489	5214.56	I	Glycerolipids	Glycosylglycerols
7-O-Methylisolupalbigenin	4.32807	465.191	1.01449e+06	29330.9	3445.64	1616.15	I	Tetrahydroisoquinolines	Not Available
Heptadecanoic acid	7.31665	315.254	14422	58890	252824	70927.9	III	Fatty Acyls	Fatty acids and conjugates
Glycerophosphocholine	0.826467	302.101	202455	118275	748053	1.41524e+06	IV	Glycerophospholipids	Glycerophosphocholines
4-[5]-ladderane-butanoic acid	7.5094	291.16	11710.4	9986.62	7976.51	7894.29	VIII	Pyridines and derivatives	Not Available
5S-HETE di-endoperoxide	4.48302	447.223	5269.49	6854.28	58939.3	226948	IV	Homogeneous other non-metal compounds	Not Available
PS(18:0/0:0)	7.5094	524.299	139794	4877.37	1675.78	2478.72	I	Glycerophospholipids	Glycerophosphoserines
D-Maltose	0.847317	341.109	4.81037e+07	5.4102e+07	6.26083e+07	6.71025e+07	VIII	Organooxygen compounds	Carbohydrates and carbohydrate conjugates
Hippuric acid	2.91683	357.109	118052	114836	107057	96046.7	VIII	Benzene and substituted derivatives	Benzoic acids and derivatives
L-Olivosyl-oleandolide	6.15193	561.292	13397.3	14071.7	30524	31948.2	VII	Organonitrogen compounds	Amines
Eruberin A	3.09715	503.192	165619	402548	401432	282216	VI	Protoberberine alkaloids and derivatives	Not Available
Galactaric acid	0.925617	419.068	29514	76493.4	435288	188374	III	Organooxygen compounds	Carbohydrates and carbohydrate conjugates
Ikarisoside F	5.67168	631.203	402538	1.62008e+06	1.70221e+06	1.21865e+06	VI	Steroids and steroid derivatives	Steroidal glycosides
Lupinisoflavone N	6.176	517.171	77604	27997.3	2384.81	1843.71	I	Isoflavonoids	Isoflavans
17beta-Estradiol 3-(beta-D-glucuronide)	4.43537	493.208	95165.4	354915	308915	206125	VI	Steroids and steroid derivatives	Steroidal glycosides
Isocordoin	7.41548	353.139	65.1472	21107.1	32722.1	23394.2	VI	Fatty Acyls	Fatty alcohols
10,11-epoxy-3,7,11-trimethyl-2E,6E-tridecadienoic acid	6.09233	311.187	4919.46	1655.24	3452.51	3695.36	VIII	Fatty Acyls	Fatty acids and conjugates
Cladrastin 7-O-laminaribioside	4.0266	697.199	1.71766e+06	66690.8	13501.7	13388.3	I	Flavonoids	Flavonoid glycosides
Androstenedione	6.9531	331.191	95409	194981	32992.9	1500.66	II	Steroids and steroid derivatives	Androstane steroids
Grandiflorone	3.41205	359.15	1.37748e+06	972974	737429	645789	V	Benzopyrazoles	Indazoles
Deoxyloganin	2.65257	419.156	9448.7	194344	189400	165439	VI	Steroids and steroid derivatives	Steroid lactones
2-hydroxy-heptadecanoic acid	6.32472	331.249	15.885	417.699	7387.59	1632.87	III	Fatty Acyls	Fatty acids and conjugates
Lophirone J	7.92785	445.129	228.999	76747.7	82673	161918	IV	Morphinans	Not Available
3-Hydroxyglutaric acid	1.148	295.067	31122.6	5349.06	2926.71	315.413	I	Hydroxy acids and derivatives	Beta hydroxy acids and derivatives
Oleamide	9.60225	326.27	146.788	3960.04	4829.78	1219.12	III	Fatty Acyls	Fatty amides
bayogenin	6.49928	487.343	14227.2	61592.4	8056.58	628.882	II	Steroids and steroid derivatives	Bile acids, alcohols and derivatives
Formononetin 7-O-laminaribioside	4.15817	637.177	637079	7375.33	21862.7	24659	I	Flavonoids	Flavonoid glycosides
8Z-decen-4,6-diynoic acid	6.212	343.249	12031.7	14500.4	7664.61	1958.42	V	Fatty Acyls	Fatty acids and conjugates
12S-hydroxy-16-heptadecynoic acid	8.34103	281.212	89.2836	193.147	403.407	2886.35	IV	Fatty Acyls	Fatty acids and conjugates
GlcCer(d18:2/16:0)	12.1606	742.547	160731	69360.1	47962.7	73812	V	Sphingolipids	Ceramides
Glutaric acid	4.89463	263.077	5370.8	5224.6	3403.03	2497.17	VIII	Carboxylic acids and derivatives	Dicarboxylic acids and derivatives
Mundulone	4.67653	479.171	134873	8506.79	3245.76	4495.16	I	Organooxygen compounds	Carbonyl compounds
4'-Hydroxy-7-methoxy-8-methylflavan	4.54738	315.124	503.133	3262.33	3594.74	3063.29	VI	Flavonoids	O-methylated flavonoids
4'-Methoxychalcone	6.99297	283.098	1958.12	4604.8	1035.46	875.273	II	Linear 1,3-diarylpropanoids	Chalcones and dihydrochalcones
2-Ketobutyric acid	0.81435	120.066	294940	512072	304060	177994	II	Keto acids and derivatives	Short-chain keto acids and derivatives
Nicotinic acid	0.835183	124.039	172510	141982	252172	577427	IV	Pyridines and derivatives	Pyridinecarboxylic acids and derivatives
2,4-Dimethyl-2E,4E-heptadien-1-ol	5.87417	158.154	111084	109548	86611.7	92356.9	VIII	Olefins	Acyclic olefins
4-Hydroxybenzaldehyde	0.8717	123.044	85980.3	175928	80043.4	57956.9	II	Organooxygen compounds	Carbonyl compounds
3-heptynoic acid	0.845617	144.102	420817	841255	683311	824124	VI	Fatty Acyls	Fatty acids and conjugates
N-butanoyl-lhomoserine lactone	2.11505	189.123	57557.9	74279.9	63879.5	50931.1	VIII	Lactones	Gamma butyrolactones
Amorphigenol O-glucoside	5.26225	608.233	1.18657e+08	9.70857e+07	2.48476e+07	1.38149e+07	V	Diarylheptanoids	Cyclic diarylheptanoids
Ribothymidine	1.12452	241.082	5398.07	22714.3	76485.4	107535	VII	Pyrimidine nucleosides	Not Available
Gabapentin	3.50155	172.133	24891.3	21664.9	19117.1	22908.5	VIII	Carboxylic acids and derivatives	Amino acids, peptides, and analogues
N-heptanoyl-homoserine lactone	2.67372	231.17	81831.3	170000	166778	132025	VI	Fatty Acyls	Fatty amides
Dichotosinin	4.1814	461.18	1.39837e+06	886714	1.11882e+06	1.18449e+06	VIII	Furopyrans	Not Available
Phellodensin E	4.8177	501.175	8.96895e+06	7.23405e+06	1.13043e+07	1.12329e+07	VIII	Indanes	Indanones
3,5,7,9,11-dodecapentaenoic acid	3.12562	173.096	252951	557279	929142	882230	VI	Fatty Acyls	Fatty acids and conjugates
5,8,11-dodecatriynoic acid	2.97833	171.08	109728	66981.5	109481	117496	VIII	Fatty Acyls	Fatty acids and conjugates
DG(14:0/22:6(4Z,7Z,10Z,13Z,16Z,19Z)/0:0)	11.762	613.482	2.42935e+06	652764	273307	224172	I	Glycerolipids	Diradylglycerols
(E)-4-stilbenol	7.1925	197.096	90242.6	101872	76091	78788.7	VIII	Coumarins and derivatives	Not Available
D-Maltose	0.835183	360.15	1.02976e+06	1.69775e+06	1.15993e+06	1.455e+06	VIII	Organooxygen compounds	Carbohydrates and carbohydrate conjugates
alpha-curcumene	8.51465	203.179	24236.5	80913.7	51550.2	16092.3	II	Prenol lipids	Sesquiterpenoids
2,6-nonadienoic acid	8.9516	172.133	53998.4	55023.2	43052.5	47469.6	VIII	Fatty Acyls	Fatty acids and conjugates
3,5,7-Trimethyl-2E,4E,6E,8E-undecatetraene	10.1216	191.179	11095.6	21530.3	41292.3	35060.4	VI	Olefins	Acyclic olefins
Gamma-Butyrolactone	3.686	173.081	9965.65	11399.7	7192.42	5970.06	VIII	Lactones	Gamma butyrolactones
PA(20:2(11Z,14Z)/0:0)	8.22243	480.308	3.16709e+06	542707	967018	2.04081e+06	I	Glycerophospholipids	Glycerophosphates
3-oxo-adipic acid	1.12977	143.034	1.18472e+06	1.22108e+06	312023	278240	V	Keto acids and derivatives	Medium-chain keto acids and derivatives
Uridine 5'-monophosphate	0.950617	325.043	1286.16	712761	1.83453e+06	769976	III	Pyrimidine nucleotides	Pyrimidine ribonucleotides
Eriotriochin	3.5858	467.206	213180	391864	1.21548e+06	1.2631e+06	VII	Flavonoids	Flavonoid glycosides
6E-Octene-2,4-diynoic acid	3.86557	269.081	2433.49	4078.63	9743.05	8135.55	VII	Fatty Acyls	Fatty acids and conjugates
LysoPC(16:0)	8.488	496.339	2.23845e+07	4.39613e+06	8.453e+06	9.53984e+06	I	Glycerophospholipids	Glycerophosphocholines
Perillyl alcohol	7.09062	135.117	8462.05	2368.56	1310.69	1207.75	I	Prenol lipids	Monoterpenoids
Homogentisic acid	2.3867	151.039	15206.6	22338.7	62469.7	92802.1	VII	Benzene and substituted derivatives	Phenylacetic acids
Luteolin 7-glucoside-4'-(Z-2-methyl-2-butenoate)	5.53707	548.176	1.26671e+06	899407	384665	294538	V	Fatty Acyls	Fatty alcohol esters
Vanillylmandelic acid	1.75478	199.06	913.306	8768.77	145918	191352	VII	Phenols	Methoxyphenols
13-OxoODE	10.1209	293.212	20062	19628.7	17506.3	108594	IV	Fatty Acyls	Lineolic acids and derivatives
Ethyl 3-O-beta-D-glucopyranosyl-butanoate	2.98105	293.124	407121	351706	413096	415345	VIII	Organooxygen compounds	Carbohydrates and carbohydrate conjugates
Fisetinidol-4beta-ol 3,4,7,3',4'-pentamethyl ether	3.5534	359.15	7.2846e+06	1.246e+06	233505	209864	I	Flavonoids	Flavonoid glycosides
pregna-4,9(11)-diene-3,20-dione	8.6956	311.202	285378	303034	239561	231665	VIII	Steroids and steroid derivatives	Pregnane steroids
PC(O-1:0/16:0)	9.10498	554.346	308301	45609.4	64070.8	54041.4	I	Glycerophospholipids	Glycerophosphocholines
Gibberellin A51-catabolite	3.87267	375.145	2.84449e+06	354302	43136.8	31307.8	I	Prenol lipids	Terpene glycosides
Dehydroepiandrosterone	6.30692	333.207	6188.09	22736.5	33237.4	522.039	III	Steroids and steroid derivatives	Androstane steroids
(R)-2,4,5-Trimethoxydalbergiquinol	3.5534	329.139	4.84405e+06	1.31846e+06	636205	554813	I	Isoflavonoids	Furanoisoflavonoids
Ohobanin	2.98637	327.124	1.30126e+06	491274	363324	339484	I	Flavonoids	Flavonoid glycosides
Epicatechin	2.78878	289.072	8.63121e+06	2.35444e+06	757910	1.32173e+06	I	Flavonoids	Flavans
Ambofuracin	3.74478	593.188	1.74019e+06	1.48644e+06	2.13902e+06	1.94875e+06	VIII	Fatty Acyls	Fatty alcohols
9S-HpOTrE	6.56475	309.207	174296	8848.08	5116.46	1149.11	I	Fatty Acyls	Lineolic acids and derivatives
(R)-4-Methoxydalbergione	4.59643	299.092	56935	60178.8	27170.4	14799.2	V	Isoquinolines and derivatives	Benzylisoquinolines
Dalpanol O-glucoside	5.26672	619.202	4.0985e+07	3.39779e+07	3.00102e+07	2.68119e+07	VIII	Organooxygen compounds	Carbohydrates and carbohydrate conjugates
6E,8E,14E-Hexadecatriene-10,12-diynoic acid	3.45388	287.129	446697	561604	806123	690636	VI	Fatty Acyls	Fatty acids and conjugates
11-acetoxy-3beta,6alpha-dihydroxy-24-methyl-27-nor-9,11-seco-5alpha-cholesta-7,22E-dien-9-one.	4.21123	519.332	368012	146364	3295.31	46.8495	I	Prenol lipids	Triterpenoids
12,13-DiHODE	7.10863	311.223	112629	36188.8	17857.2	8671.63	I	Fatty Acyls	Lineolic acids and derivatives
5,7,9,11,13-tetradecapentaenoic acid	4.43537	263.129	10028.5	1101.19	37097	59089.1	IV	Lineolic acids and derivatives	Not Available
6Z-Heneicosen-11-ol	11.8198	355.322	34558.5	36996	12092.6	14948.9	V	Fatty Acyls	Fatty alcohols
4,6,2',4'-Tetramethoxychalcone 2'-beta-glucoside	3.76622	505.172	2.45761e+06	4.13989e+06	2.52101e+06	1.84464e+06	II	Flavonoids	Flavonoid glycosides
Ponganone VIII	4.80395	471.166	649326	374810	96451.5	63341.3	V	Prenol lipids	Terpene glycosides
15S-HpEDE	7.19955	385.26	25708.1	1978.61	755.903	10.1178	I	Fatty Acyls	Eicosanoids
Ovalitenin B	6.27148	355.119	10944.2	164564	311452	184090	III	Linear 1,3-diarylpropanoids	Chalcones and dihydrochalcones
3'-Deoxymaysin	5.8266	559.146	951632	526799	292751	89291.6	V	Prenol lipids	Terpene glycosides
Isovolubilin	5.35057	489.14	263792	174483	54596.4	31461.9	V	Prenol lipids	Sesquiterpenoids
Pumilaisoflavone D	4.44597	441.119	40025.1	176279	165001	140110	VI	Isoflavonoids	Isoflavans
PC(17:1(10Z)/0:0)	8.75767	506.325	666096	93899.6	254787	472726	I	Glycerophospholipids	Glycerophosphocholines
6-hydroxy-7E,9E-Octadecadiene-11,13,15,17-tetraynoic acid	6.4395	325.108	4113.82	28263	54507.4	38262	VII	Fatty Acyls	Fatty acids and conjugates
2-Methoxyestradiol	6.02352	347.186	42764.2	19766.3	17231	642.307	V	Steroids and steroid derivatives	Estrane steroids
Mevalonate-P	0.967417	273.038	232280	711426	308004	262568	II	Lactones	Delta valerolactones
Hildgardtol A	7.24062	383.15	216.845	52292.2	74037.1	39201.5	VI	Oxocins	Not Available
13-tetradecen-2,4-diyn-1-ol	6.9701	249.149	12001.2	19836.4	10620.1	8360.82	II	Fatty Acyls	Fatty alcohols
7-Acetyloxy-2-methylisoflavone	6.92462	293.082	822.991	4922.87	19219.8	53257.5	IV	Isoflavonoids	Isoflav-2-enes
5,3',5'-Trihydroxy-3,6,7,8,4'-pentamethoxyflavone	2.60233	465.104	171498	1404.88	242.271	1685.88	I	Flavonoids	O-methylated flavonoids
Procyanidin B1	2.69678	577.135	897059	1.1324e+06	449928	878400	VIII	Flavonoids	Biflavonoids and polyflavonoids
3-propylmalic acid	3.04973	351.129	25.9135	10727.1	36970.9	20710.3	III	Fatty Acyls	Fatty acids and conjugates
Methylhildgardtol A	7.97217	397.165	1222.33	37991.5	66631.8	52448.7	VI	Benzene and substituted derivatives	Methoxybenzenes
2-hydroxy-pentadecanoic acid	9.03697	257.212	2833.15	3117.22	1738.86	3912.06	VIII	Fatty Acyls	Fatty acids and conjugates
Cycloartomunin	4.29083	493.15	179.329	4819.48	30256.7	103056	IV	Flavonoids	Pyranoflavonoids
UDP-GlcNAc	1.05665	606.074	8536.04	1.53939e+06	6.38751e+06	3.35326e+06	III	Purine nucleotides	Purine nucleotide sugars
Clavepictine B	9.17725	350.27	0	10846.7	45073.3	12230.9	III	Prenol lipids	Diterpenoids
Shanciol	3.8566	465.155	245171	72538.7	22094.3	28985.7	I	Steroids and steroid derivatives	Ergostane steroids
Alpha-Linolenic acid	7.58563	323.223	18516.3	5276.26	2563.49	3261.06	I	Fatty Acyls	Lineolic acids and derivatives
13-keto-9Z,11E,15Z-octadecatrienoic acid	7.71812	291.197	50535.1	2062.8	1280.23	68.4905	I	Fatty Acyls	Lineolic acids and derivatives
Anandamide (18:3, n-6)	8.62747	366.265	1518.39	1810.42	11883.2	3468.71	III	Organonitrogen compounds	Amines
11Z-eicosen-1-ol	10.9431	341.306	31.1567	2190.5	6544.93	3872.27	III	Fatty Acyls	Fatty alcohols
6-hydroxy-2-hexynoic acid	2.8262	255.087	16168.1	13818	2869.59	1689.93	V	Hydroxy acids and derivatives	Medium-chain hydroxy acids and derivatives
15-Deoxy-d-12,14-PGJ2	7.52688	315.197	2628.55	3309.68	1207.15	0	V	Fatty Acyls	Eicosanoids
Retinoic acid	9.68978	345.207	3240.5	0	0	0	I	Fatty Acyls	Fatty acids and conjugates
7-Methoxy-2-methylisoflavone	4.83613	311.092	267.661	5379.94	1601.07	590.011	II	Isoflavonoids	O-methylated isoflavonoids
3,7-Dimethyl-8,11-dioxo-2E,6E,9E-dodecatrienal	6.88477	279.124	1657.86	2864.87	1373.74	1120.02	II	Fatty Acyls	Fatty alcohols
MGDG(18:2(9Z,12Z)/18:2(9Z,12Z))	12.6987	823.557	483555	379775	222751	167803	V	Glycerophospholipids	Glycerophosphoglycerols
5-oxo-7-decynoic acid	4.0213	363.181	6668.13	15449.3	20428	28476.2	VII	Keto acids and derivatives	Medium-chain keto acids and derivatives
Furano[2'',3'':6,7]aurone	6.71037	307.061	43.1495	3433.92	458.997	24.1035	II	Prenol lipids	Sesquiterpenoids
Homovanillic acid	3.09715	363.109	1045.13	6920.72	6585.79	790.995	II	Phenols	Methoxyphenols
L-3-Phenyllactic acid	3.2287	331.119	79408	10862.5	69.5564	0	I	Phenylpropanoic acids	Not Available
4,7-dioxo-octanoic acid	3.06028	343.14	14074.8	2070.57	107.313	125.662	I	Keto acids and derivatives	Medium-chain keto acids and derivatives
2-hydroxy-decanedioic acid	0.8404	236.149	1.07447e+06	398136	869410	3.10461e+06	IV	Hydroxy acids and derivatives	Medium-chain hydroxy acids and derivatives
Eruberin C	3.12562	672.285	1.61063e+06	8.4879e+06	5.60538e+06	4.38777e+06	II	Protoberberine alkaloids and derivatives	Not Available
8Z-decen-4,6-diynoic acid	6.2203	316.284	2.14648e+06	886532	542609	299427	I	Fatty Acyls	Fatty acids and conjugates
Acetyl-N-formyl-5-methoxykynurenamine	1.22575	247.108	187.102	3506.25	27689.5	35737.9	VII	Organooxygen compounds	Carbonyl compounds
Niacinamide	0.803917	123.055	719198	591236	629325	434319	VIII	Pyridines and derivatives	Pyridinecarboxylic acids and derivatives
4,6,2',4'-Tetramethoxychalcone 2'-beta-glucoside	5.16312	489.175	4.81719e+07	3.24114e+07	1.00286e+07	6.68492e+06	V	Flavonoids	Flavonoid glycosides
4-Guanidinobutanoic acid	0.829983	146.092	124491	150265	331901	872294	IV	Carboxylic acids and derivatives	Amino acids, peptides, and analogues
Diospyrin	2.84012	467.118	1.48279e+06	6985.45	2752.77	6377.02	I	Naphthalenes	Naphthoquinones
11E-Tetradecen-1-ol	5.66387	230.248	2.52085e+06	1.54129e+06	1.33771e+06	902174	V	Fatty Acyls	Fatty alcohols
Ibuprofen	3.0941	207.138	127131	176459	451123	477780	VII	Phenylpropanoic acids	Not Available
Eicosadienoic acid	9.54637	326.305	5.56025e+06	326968	82555.5	206191	I	Fatty Acyls	Fatty acids and conjugates
4,8-Dimethyl-4E,8E-decadien-10-olide	4.4732	195.138	10268.8	3864.63	3531.65	1868.32	I	Organooxygen compounds	Carbonyl compounds
Methyl jasmonate	2.92017	207.138	17307.4	64774.5	205687	344045	IV	Fatty Acyls	Lineolic acids and derivatives
3-Methyl-2-oxovaleric acid	1.12452	148.097	863.363	5287.47	1552.94	1690.53	II	Keto acids and derivatives	Short-chain keto acids and derivatives
9-hydroxy-5Z-nonenoic acid	1.0922	190.144	1317.52	3268.68	6569.39	18630.3	IV	Steroids and steroid derivatives	Bile acids, alcohols and derivatives
2,4,6-octatrienal	6.21495	105.07	61374.6	47555.2	49642	45407.7	VIII	Fatty Acyls	Fatty alcohols
2E,6Z-farnesal	5.62717	203.179	7970.86	21035.4	67712.5	139939	IV	Prenol lipids	Sesquiterpenoids
PI(12:0/22:4(7Z,10Z,13Z,16Z))	11.7674	813.491	187425	72864.4	26360.1	19472.4	I	Glycerophospholipids	Glycerophosphoinositols
Gallic acid	1.12452	171.029	7784.49	7646.96	16075.6	35357.5	IV	Benzene and substituted derivatives	Benzoic acids and derivatives
Okanin 4-methyl ether 3'-glucoside	2.8454	482.165	16333.3	14108.2	471976	415429	VII	Flavonoids	Flavonoid glycosides
Phosphoric acid	0.945333	80.9738	4215.56	4863.27	2187.71	1081.06	V	Carboxylic acids and derivatives	Carboxylic acids
3,6,8-dodecatrien-1-ol	10.3701	198.185	95014.8	83856.4	89021.1	83063.7	VIII	Fatty Acyls	Fatty alcohols
LysoPC(18:0)	9.93305	524.371	4.40889e+06	693821	1.45029e+06	2.20021e+06	I	Glycerophospholipids	Glycerophosphocholines
5,7-Dihydroxy-6,8-di-C-methyl-3-methyoxflavone 7-galactosyl-(1->2)-rhamnoside	5.0587	638.243	7.38111e+07	6.66103e+07	3.2337e+07	3.41329e+07	V	Isoflavonoids	Isoflavonoid O-glycosides
MGDG(18:2(9Z,12Z)/18:2(9Z,12Z))	12.6875	801.548	1.98578e+06	1.68415e+06	967607	708175	V	Glycerophospholipids	Glycerophosphoglycerols
Metanephrine	2.42472	180.102	1173.2	2603.87	4736.61	3763.65	VI	Phenols	Methoxyphenols
4-hydroxy-2-oxo-Heptanedioic acid	1.12977	191.055	302625	4426.65	273.036	207.473	I	Keto acids and derivatives	Short-chain keto acids and derivatives
8S-hydroxy-2E-Decene-4,6-diynoic acid	9.60013	161.06	15726.8	10269.7	9074.7	18276.9	VIII	Fatty Acyls	Fatty acids and conjugates
(S)-(+)-Abscisic acid	2.72257	265.143	181342	159585	200838	205943	VIII	Prenol lipids	Sesquiterpenoids
Desmosdumotin C	6.44352	313.143	55141.3	157035	157760	110246	VI	Carboxylic acids and derivatives	Tetracarboxylic acids and derivatives
L-Tyrosine	2.74957	182.081	7550.19	6560.85	7874.35	4822.72	VIII	Carboxylic acids and derivatives	Amino acids, peptides, and analogues
Homovanillic acid	1.41887	200.092	26637.8	12072.5	4263.81	4564.89	I	Phenols	Methoxyphenols
5-Hydroxyindoleacetic acid	2.74418	192.065	25819.2	29536.3	58818	137710	IV	Indoles and derivatives	Indolyl carboxylic acids and derivatives
Acetone	2.66822	117.091	1062.21	8638.02	4933.24	3574.25	II	Organooxygen compounds	Carbonyl compounds
DG(15:0/16:1(9Z)/0:0)	11.6321	570.509	470544	122357	140874	167420	I	Glycerolipids	Diradylglycerols
2',4',4-Trihydroxy-3'-prenylchalcone 4'-O-glucoside	5.8849	504.222	411388	717360	914778	549344	VI	Flavonoids	Flavonoid glycosides
7-Acetyloxy-2-methylisoflavone	9.68635	277.086	4369.26	19567.3	10892.1	9033.51	II	Isoflavonoids	Isoflav-2-enes
Lonchocarpol E	7.27923	458.217	719.799	820744	1.70881e+06	1.93036e+06	VII	Organooxygen compounds	Carbohydrates and carbohydrate conjugates
Artoindonesianin B	7.73548	486.212	31.5263	279305	470602	188909	III	Fatty Acyls	Fatty alcohols
5-Hydroxy-7,3',4'-trimethoxy-8-methylisoflavone 5-O-neohesperidoside	4.53117	695.219	209811	801583	3.16366e+06	5.81518e+06	IV	Isoflavonoids	Isoflavonoid O-glycosides
Luteolin 7-glucoside-4'-(Z-2-methyl-2-butenoate)	5.95697	529.135	572681	194670	115834	44994.6	I	Fatty Acyls	Fatty alcohol esters
4'-Hydroxy-5,7-dimethoxy-8-methylflavan	3.862	345.134	1.21858e+06	292227	44014.2	11114.1	I	Flavonoids	O-methylated flavonoids
13S-hydroxyoctadecadienoic acid	9.08262	295.228	33011.3	62277.4	40786	411863	IV	Fatty Acyls	Fatty acids and conjugates
Pongamoside B	5.64008	515.119	939864	1.69007e+06	1.36047e+06	543756	II	Steroids and steroid derivatives	Steroidal glycosides
Epicatechin 3-O-(2-trans-cinnamoyl-beta-D-allopyranoside)	3.51653	627.171	205.024	1577.32	29505.3	2.13644e+06	IV	Organooxygen compounds	Carbohydrates and carbohydrate conjugates
Gentiopicrin	2.72953	401.109	52834.4	325394	188192	153740	II	Organooxygen compounds	Carbohydrates and carbohydrate conjugates
PC(16:0/2:0)	6.2	582.341	12369.9	9968.9	24605.1	6675.93	III	Glycerophospholipids	Glycerophosphocholines
Sayanedine	4.5909	343.082	18711.3	20885.8	8666.31	4375.45	V	Isoflavonoids	O-methylated isoflavonoids
Laxiflorin	6.2479	459.166	274.868	13024.2	52592.4	16704.1	III	Organooxygen compounds	Carbohydrates and carbohydrate conjugates
prednisone	3.80352	403.176	5174.2	219638	463354	384944	VII	Steroids and steroid derivatives	Hydroxysteroids
3-(3-Methylbutyl)tricetin 5-neohesperidoside	4.45655	725.23	109530	1.53437e+06	6.90063e+06	1.17771e+07	IV	Flavonoids	Flavonoid glycosides
3'-O-Methylmaysin	5.5069	589.156	1.04514e+06	1.92921e+06	4.0442e+06	3.19044e+06	VII	Coumarins and derivatives	Not Available
4'-Hydroxy-5,7,2'-trimethoxyflavanone 4'-rhamnosyl-(1->6)-glucoside	3.71817	637.213	2.35294e+06	1.82543e+06	2.54422e+06	2.92948e+06	VIII	Flavonoids	Flavonoid glycosides
3,7-Dihydroxy-4,5-dimethoxy-8-prenylflavan 7-O-beta-D-glucopyranoside	3.5534	593.223	541899	1.34845e+06	1.58775e+06	1.34801e+06	VI	Flavonoids	Flavonoid glycosides
Zaragozic acid A	3.78222	735.287	14485.7	242824	339552	282053	VI	Steroids and steroid derivatives	Bile acids, alcohols and derivatives
2,8-Dihydroxy-3,9,10-trimethoxypterocarpan	3.62238	345.098	1.02151e+06	1.82438e+06	2.99448e+06	2.43825e+06	VI	Isoflavonoids	Furanoisoflavonoids
7,4'-Dihydroxy-8-methylflavan	3.45388	301.108	2.09323e+06	2.5725e+06	3.45505e+06	2.92408e+06	VI	Flavonoids	O-methylated flavonoids
3-hydroxy-estra-1,3,5(10),6,8-pentaen-17-one	3.64908	311.129	1.05187e+06	262211	141623	126941	I	Linear 1,3-diarylpropanoids	Chalcones and dihydrochalcones
Gibberellin A36	3.9522	361.166	1.45099e+07	1.49745e+07	4.87712e+06	2.98064e+06	V	Prenol lipids	Diterpenoids
Desmosdumotin C	3.12888	357.134	1.65328e+06	374724	266982	276851	I	Carboxylic acids and derivatives	Tetracarboxylic acids and derivatives
methyl 8-[2-(2-formyl-vinyl)-3-hydroxy-5-oxo-cyclopentyl]-octanoate	6.50518	309.171	455271	458621	352335	339480	VIII	Phenols	Methoxyphenols
4-Prenylresveratrol	3.5534	341.139	2.46127e+06	449454	96405.7	94444.1	I	Stilbenes	Not Available
9-deoxy-9-methylene-PGE2	6.61248	395.244	33736.9	38175.4	32561.2	32940	VIII	Benzene and substituted derivatives	Phenol ethers
9,10-DHOME	6.89615	313.239	15645.2	36245.7	59706.4	20182.5	III	Fatty Acyls	Fatty acids and conjugates
Embigenin 2''-(2'''-acetylrhamnoside)	5.78337	647.198	362132	72329	36325.1	26892.9	I	Flavonoids	Flavonoid glycosides
zymosterol intermediate 1c	7.24062	471.348	39583.8	3572.59	918.541	0	I	Steroids and steroid derivatives	Cholestane steroids
Alpha-CEHC	6.49928	277.144	13771.9	12302.1	10158.3	8801.21	VIII	Benzopyrans	1-benzopyrans
Linoleic acid	9.94118	279.233	28319.4	79250.3	207409	238188	VII	Fatty Acyls	Lineolic acids and derivatives
Villinol	5.39335	483.13	11136.7	200874	12.6382	0	II	Piperidines	Not Available
2'-Hydroxy-7-methoxy-4',5'-methylenedioxyflavan	3.5481	345.098	391893	602485	794459	573123	VI	Flavonoids	Flavones
7,2'-Dihydroxy-6,8-dimethyl-4',5'-methylenedioxyflavan	4.90005	313.108	71199	515768	184797	98884.6	II	Flavonoids	O-methylated flavonoids
Tuberonic acid glucoside	2.45752	433.171	57734	86557.7	80470.3	71514.6	VIII	Saccharolipids	Not Available
Sophorapterocarpan A	6.79215	369.134	24.7848	6582.65	14158.9	8945.55	III	Isoflavonoids	Furanoisoflavonoids
alpha-curcumene	7.92238	247.17	7946.16	28640.1	26315	27800.1	VI	Prenol lipids	Sesquiterpenoids
6-O-(Glcb)-(25R)-5alpha-spirostan-3beta,6alpha,23S-triol	4.94278	671.401	550052	591265	1.06925e+06	1.00405e+06	VI	Steroids and steroid derivatives	Bile acids, alcohols and derivatives
Gluconolactone	0.847317	355.088	282314	116787	283041	282123	VIII	Lactones	Not Available
18-hydroxy-9S,10R-dihydroxy-stearic acid	6.15193	331.249	13.5761	2052.43	9888.5	1620.93	III	Fatty Acyls	Lineolic acids and derivatives
Stoloniferone J	4.83082	503.338	82662.4	8677.75	794.529	0	I	Morphinans	Not Available
Hildgardtene	7.66077	365.139	19.1434	33884.1	63617.8	41450.9	III	Flavonoids	Flavonoid glycosides
7-methyl-cis-8,9-Epoxy-tricosane	12.5609	383.353	20247	18558.7	12045.2	20330.3	VIII	Alkanes	Acyclic alkanes
Aurentiacin	4.37062	343.118	420305	24026.6	17752	10711.7	I	Flavonoids	Flavonoid glycosides
6-Hydroxymelatonin	2.64708	293.115	38506.9	43859	10490.3	14111	V	Indoles and derivatives	Hydroxyindoles
N-Oleoylethanolamine	9.56138	370.296	12732.6	202.415	0	82.5378	I	Organonitrogen compounds	Amines
Stearic acid	11.0933	283.264	5054.48	2932.12	2580.81	2739.61	V	Fatty Acyls	Fatty acids and conjugates
Hydrocinnamic acid	4.92168	299.129	1410.96	5614.07	7759.58	5683.29	VI	Phenylpropanoic acids	Not Available
Gibberellin A1	3.8566	393.156	208821	120653	57237.7	43844.1	V	Prenol lipids	Diterpenoids
2-glyceryl-PGD2	6.90183	471.26	16515.4	3511.8	153.15	1.36764	I	Organooxygen compounds	Carbohydrates and carbohydrate conjugates
Catechin 3-O-(1,6-dihydroxy-2-cyclohexene-1-carboxylate)	3.80352	475.124	4291.93	4351.04	4361.91	16516.7	IV	Quinolines and derivatives	Hydroxyquinolines
2-keto tridecanoic acid	6.53498	273.171	15838	15366.4	12139.6	11614	VIII	Fatty Acyls	Fatty acids and conjugates
4-Hydroxynonenal	7.9558	311.223	1030.95	2089.5	1319.63	1451	VI	Fatty Acyls	Fatty alcohols
Oleic acid	9.47537	327.254	144.324	1015.31	2256.4	1926.82	VII	Fatty Acyls	Fatty acids and conjugates
Succinylacetone	3.06555	315.109	22557.1	4217.56	231.651	1565.66	I	Keto acids and derivatives	Medium-chain keto acids and derivatives
(-)-Picrotoxinin	3.07608	337.093	30395.5	1511.09	220.213	1005.85	I	Furopyrans	Not Available
2-iodo-hexadecanoic acid	2.64157	381.13	44.884	4582.12	590.607	660.82	II	Fatty Acyls	Fatty acids and conjugates
19-Norandrosterone	7.46393	277.216	584438	306580	146237	37385.2	V	Steroids and steroid derivatives	Estrane steroids
Ecgonine methyl ester	1.39665	217.155	40098.7	61380.6	32481	24556.3	V	Tropane alkaloids	Not Available
2-amino-8-oxo-9,10-epoxy-decanoic acid	2.08178	233.149	103054	207940	89752.5	83757.3	II	Carboxylic acids and derivatives	Amino acids, peptides, and analogues
Gamma-Glutamylcysteine	0.866483	251.07	15270.2	22215.7	122616	91268	VII	Carboxylic acids and derivatives	Amino acids, peptides, and analogues
N-(6-aminohexanoyl)-6-aminohexanoic acid	2.9308	245.186	81603.1	154791	157979	123155	VI	Organooxygen compounds	Carbonyl compounds
Isovalerylglycine	1.12452	160.097	18670.2	31763.4	26529.9	23150.1	VIII	Carboxylic acids and derivatives	Amino acids, peptides, and analogues
6,8,10,12-pentadecatetraenal	4.75398	219.174	80932.4	91395.7	74391	77422.1	VIII	Fatty Acyls	Fatty aldehydes
cis-4-Decenoic acid	2.88792	153.127	9653.81	9133.23	17036.4	19695.1	VII	Fatty Acyls	Fatty acids and conjugates
N-(3-oxo-hexanoyl)-homoserine lactone	1.18838	196.097	5112.83	76360	69809.8	27301.1	VI	Cinnamic acids and derivatives	Hydroxycinnamic acids and derivatives
2R-aminohexadecanoic acid	5.7689	272.258	556130	474427	269338	222040	V	Fatty Acyls	Fatty acids and conjugates
Sphenostylin D	4.3138	420.201	2.74045e+06	255601	17740.8	5412.85	I	Steroids and steroid derivatives	Physalins and derivatives
Bombykol	9.78838	256.263	1.0075e+07	9.47933e+06	1.03909e+07	1.0505e+07	VIII	Organooxygen compounds	Carbohydrates and carbohydrate conjugates
Pubescenol	4.01793	602.296	1.30024e+06	506794	14908.6	1152.33	I	Steroids and steroid derivatives	Steroid lactones
Betaine	0.824767	235.165	8520.15	89394.7	103771	58065.5	VI	Carboxylic acids and derivatives	Amino acids, peptides, and analogues
Palmitic acid	5.62717	274.274	1.87934e+07	1.99885e+07	1.08345e+07	1.08792e+07	VIII	Fatty Acyls	Fatty acids and conjugates
Linoleamide	9.28048	280.263	1.65504e+06	997068	644549	630563	V	Fatty Acyls	Fatty amides
(25S)-5alpha-cholestan-3beta,6alpha,7beta,8beta,15alpha,16beta,26-heptol	8.78598	502.373	4.55551e+06	3.03888e+06	482079	704086	V	Steroids and steroid derivatives	Bile acids, alcohols and derivatives
2-(1,3-Benzodioxol-5-yl)-3,5,6,8-tetramethoxy-7-[(3-methyl-2-butenyl)oxy]-4H-1-benzopyran-4-one	5.16312	453.154	4.19575e+07	2.78025e+07	7.97597e+06	5.26616e+06	V	Flavonoids	O-methylated flavonoids
Catechin 3-O-rutinoside	3.27167	599.196	330155	396427	1.27038e+06	1.67958e+06	VII	Flavonoids	Flavonoid glycosides
Epicatechin	2.74418	291.086	1.28879e+06	946627	355136	569045	V	Flavonoids	Flavans
Wanepimedoside A	4.9495	696.285	2.34925e+07	2.37755e+07	1.81308e+07	1.92266e+07	VIII	Prenol lipids	Terpene glycosides
8,11,14-Eicosatrienoic acid	8.89773	324.289	3.21447e+06	442320	113506	118008	I	Fatty Acyls	Fatty acids and conjugates
4E,6E,10Z-Hexadecatrien-1-ol	9.0001	254.248	131360	146772	100662	92163.5	VIII	Fatty Acyls	Fatty alcohols
3,7,11,15-Tetramethyl-6,10,14-hexadecatrien-1-ol	10.7527	310.31	5.85497e+06	4.90596e+06	4.86301e+06	4.56877e+06	VIII	Prenol lipids	Diterpenoids
Lupinisoflavone N	2.68462	473.18	41585.8	277768	244953	207398	VI	Isoflavonoids	Isoflavans
4-Hydroxy-5,7,4'-trimethoxyflavan	4.19202	299.127	1.37012e+07	6.38575e+06	2.48172e+06	2.69595e+06	I	Flavonoids	O-methylated flavonoids
Phosphorylcholine	1.17227	202.107	3921.2	9139.82	25768.7	26230	VII	Organonitrogen compounds	Quaternary ammonium salts
7-Methoxy-2-methylisoflavone	4.66415	249.091	148638	65582.6	32328.2	28240.5	I	Isoflavonoids	O-methylated isoflavonoids
Arachidonic acid	8.31795	322.274	1.89362e+06	53027.9	5970.19	7643.75	I	Fatty Acyls	Fatty acids and conjugates
OH-Diaponeurosporene glucoside ester	10.4186	565.388	14395.2	237773	867694	874170	VII	Prenol lipids	Diterpenoids
3,7-Dihydroxy-4,5-dimethoxy-8-prenylflavan 7-O-beta-D-glucopyranoside	4.27678	566.259	207810	1.42051e+06	713617	594035	II	Flavonoids	Flavonoid glycosides
Oleic acid	9.32877	300.289	231261	49640.1	19965.3	21012.6	I	Fatty Acyls	Fatty acids and conjugates
(R)-4-Methoxydalbergione	3.12562	255.101	533958	2.10542e+06	1.57373e+06	1.37152e+06	VI	Isoquinolines and derivatives	Benzylisoquinolines
Ginkgolide B	1.12977	442.17	617276	182006	511.127	0	I	Prenol lipids	Terpene lactones
Epinephrine	2.89328	201.123	7156.45	7680.77	2687.36	2342.59	V	Phenols	Benzenediols
Ponganone VIII	7.7409	427.175	863.111	762216	1.28714e+06	1.20672e+06	VII	Prenol lipids	Terpene glycosides
Aurentiacin	4.00218	299.127	7.79848e+06	1.13745e+07	2.73141e+07	3.38779e+07	VII	Flavonoids	Flavonoid glycosides
4'-Hydroxy-5,7-dimethoxy-8-methylflavan	3.12562	301.143	9.64375e+06	4.02457e+07	2.88105e+07	3.1552e+07	VI	Flavonoids	O-methylated flavonoids
2,4,7-tridecatrienal	7.81655	193.159	4801.68	5736.34	12076.2	3832.41	III	Carbonyl compounds	Aldehydes
7,4'-Di-O-methyldaidzein	6.55752	265.086	1.08198e+06	501938	64478.8	42295	I	Flavonoids	Flavones
7-O-Methylpeltogynol	2.75495	317.102	25455	36885.8	4460.34	1921.4	V	Organooxygen compounds	Carbohydrates and carbohydrate conjugates
3,4,7-Trimethyl-2E,6-octadien-1-ol	7.08523	186.185	22772.3	20677.7	17315.7	16350.6	VIII	Prenol lipids	Monoterpenoids
Ikarisoside A	4.81242	483.164	458103	335772	638008	661274	VIII	Prenol lipids	Terpene glycosides
Brosimacutin C	7.54023	325.143	19690.7	146954	268919	416576	VII	Carboxylic acids and derivatives	Amino acids, peptides, and analogues
Lonchocarpenin	3.67542	449.195	1.00694e+06	1.05362e+06	3.30498e+06	3.76177e+06	VII	Flavonoids	Flavones
5-Hydroxy-7,3',4'-trimethoxy-8-methylisoflavone 5-O-neohesperidoside	4.9443	668.254	1.25652e+08	1.27847e+08	1.04646e+08	1.10034e+08	VIII	Isoflavonoids	Isoflavonoid O-glycosides
L-Acetylcarnitine	1.84902	204.123	22806.5	2732.64	48.3709	29.9535	I	Fatty Acyls	Fatty acid esters
Glabrescione B	3.9653	451.211	194829	227389	736814	832872	VII	Benzopyrans	1-benzopyrans
3-(3-Methylbutyl)tricetin 5-neohesperidoside	4.41483	698.265	122941	445941	2.08419e+06	3.72826e+06	IV	Flavonoids	Flavonoid glycosides
Cabreuvin	6.3399	313.107	235092	276771	70221.5	67292.1	V	Isoflavonoids	O-methylated isoflavonoids
D-Ribulose 5-phosphate	0.9559	213.016	603.669	50117.7	113858	47305.9	III	Organooxygen compounds	Carbohydrates and carbohydrate conjugates
Fructose 6-phosphate	0.934783	261.037	1.38643e+06	1.98341e+06	1.14676e+06	612652	V	Organooxygen compounds	Carbohydrates and carbohydrate conjugates
PC(13:0/0:0)	8.15932	454.292	2.14666e+06	625579	800716	555960	I	Glycerophospholipids	Glycerophosphocholines
3-propyl acrolein	3.12562	116.107	3459.41	3651.09	2700.48	2843.63	VIII	Benzene and substituted derivatives	Benzoic acids and derivatives
1,12E-Pentadecadiene	5.97062	228.268	51562.4	37759.1	19537.2	18469.5	V	Organooxygen compounds	Carbonyl compounds
L-Lactic acid	0.81955	203.052	67860.9	18305.8	6.12302	18.1547	I	Hydroxy acids and derivatives	Alpha hydroxy acids and derivatives
Piperaduncin B	3.7337	507.201	176994	673494	2.52866e+06	3.52854e+06	VII	Benzodioxoles	Not Available
Ubiquinone Q1	2.71175	251.128	59.9594	468.583	12520.2	40903.5	IV	Prenol lipids	Quinone and hydroquinone lipids
Batatasin IV	6.33448	262.143	155802	133916	102379	117460	VIII	Stilbenes	Not Available
6-Prenylisocaviunin	4.41483	425.159	416092	330186	152681	162005	V	Carboxylic acids and derivatives	Amino acids, peptides, and analogues
2-(2-Methoxyphenyl)-4H-furo[2,3-h]-1-benzopyran-4-one	4.21315	293.081	6154.14	4549.24	3854.57	4091.62	VIII	Isoflavonoids	O-methylated isoflavonoids
Sanggenon G	6.11187	695.248	268.395	696506	523005	331077	VI	Steroids and steroid derivatives	Steroid lactones
Coproporphyrin III	4.14768	699.266	825075	1.25018e+06	7.50542e+07	1.50023e+08	IV	Tetrapyrroles and derivatives	Porphyrins
3',4'-Methylenedioxy epicatechin 5,7-dimethyl ether	3.51128	375.108	3.53171e+06	4.28993e+06	5.43275e+06	4.83079e+06	VIII	Flavonoids	O-methylated flavonoids
4,8-Dimethyl-4E,8E-decadien-10-olide	6.64222	239.128	65341.4	62628.3	42722.4	43877.1	VIII	Organooxygen compounds	Carbonyl compounds
9,12,13-TriHOME	6.00107	329.233	100067	48648.7	24847.1	17325.5	V	Fatty Acyls	Fatty acids and conjugates
Derricin	7.79993	367.155	3664.94	169940	294480	232313	VI	Prenol lipids	Diterpenoids
Ngaione (-)	8.7238	249.149	16100.6	19022.1	15995.5	15701.4	VIII	Flavonoids	Flavones
Loganin pentaacetate	2.72953	599.198	17175.4	447734	701566	688312	VI	Prenol lipids	Monoterpenoids
Gallocatechin 4'-methyl ether	3.69698	365.088	1687.78	18983.9	133802	147809	VII	Flavonoids	O-methylated flavonoids
4,2',3',4'-Tetrahydroxychalcone 4'-O-(2''-O-p-coumaroyl)glucoside	3.96275	625.157	303133	118066	61963	1.5524e+06	IV	Flavonoids	Flavonoid glycosides
3,5-Di-O-methyl-8-prenylafzelechin-4beta-ol	3.62238	431.171	752822	209320	90177.2	46504.9	I	Benzene and substituted derivatives	Not Available
7-Hydroxy-3',4'-methylenedioxyflavan	3.53225	315.087	4647.01	49800.4	143156	133948	VII	Flavonoids	Flavans
3-O-(Glcb)-6-O-(Glcb)-(25R)-5alpha-spirostan-3beta,6alpha,23S-triol	4.0634	833.453	112902	524987	1.1308e+06	1.13427e+06	VII	Steroids and steroid derivatives	Bile acids, alcohols and derivatives
Licoricone	4.43537	427.14	211331	79441.4	3928.72	924.27	I	Isoflavonoids	O-methylated isoflavonoids
2'-Hydroxyfurano[2'',3'':4',3']chalcone	6.26558	263.071	4626.55	4095.07	472.316	731.359	V	Linear 1,3-diarylpropanoids	Chalcones and dihydrochalcones
Tridecylic acid	6.02913	259.191	497.503	2024.69	9738.67	6994.41	VII	Fatty Acyls	Fatty acids and conjugates
19-methyl-5E,9E-eicosadienoic acid	10.4993	367.285	488.726	350.47	4046.19	313.903	III	Fatty Acyls	Fatty acid esters
N-palmitoyl glycine	9.4019	312.254	10267.4	9929.69	10345.2	10581	VIII	Carboxylic acids and derivatives	Amino acids, peptides, and analogues
N-oleoyl proline	9.6664	378.301	0	3374.45	8714.22	2473.09	III	Carboxylic acids and derivatives	Amino acids, peptides, and analogues
3-Methylglutaconic acid	1.19583	287.077	11.5243	0	6550.98	38477.4	IV	Fatty Acyls	Fatty acids and conjugates
PC(6:0/6:0)	3.97863	498.247	84076.7	1084.05	2343.79	6578.65	I	Glycerophospholipids	Glycerophosphocholines
3,4,7-Trihydroxy-5,4'-dimethoxy-6,8-dimethylflavan	2.75108	345.134	2.37791e+06	827069	704173	594288	I	Flavonoids	O-methylated flavonoids
Nevadensin 5-gentiobioside	4.01602	667.188	639121	8036.02	3384.51	7256.88	I	Flavonoids	Flavonoid glycosides
Unanisoflavan	6.2479	415.176	0	2509.44	15127.9	3863.57	III	Pteridines and derivatives	Alloxazines and isoalloxazines
Maximaisoflavone C	7.09095	425.124	6.69456	7877.92	10591.9	4979.9	III	Isoflavonoids	Isoflav-2-enes
Tetrahydrofolic acid	2.67468	444.164	57385.1	49794.6	135582	169723	VII	Pteridines and derivatives	Pterins and derivatives
Edulenol	5.42628	413.16	0	4306.63	39021.5	44297.1	VII	Phenols	Methoxyphenols
Taxa-4(20),11(12)-dien-5alpha-acetoxy-10beta-ol	10.7692	345.243	0	114.781	0	5157.35	IV	Benzene and substituted derivatives	Phenols and derivatives
N-oleoyl glutamine	8.91657	409.307	50.7216	472.547	6755.34	357.646	III	Carboxylic acids and derivatives	Amino acids, peptides, and analogues
Monoisobutyl phthalic acid	2.72953	267.087	2542.07	24807.3	6976.96	1022.9	II	Benzene and substituted derivatives	Benzoic acids and derivatives
Suberic acid	3.92587	347.171	176.329	12412.6	5281.86	1980.63	II	Fatty Acyls	Fatty acids and conjugates
2-hydroxy-decanedioic acid	3.30698	435.223	291.416	11834.2	6872.27	5545.48	II	Hydroxy acids and derivatives	Medium-chain hydroxy acids and derivatives
PG(8:0/8:0)	8.60497	497.252	3063.71	115925	19228.2	8024.39	II	Glycerophospholipids	Glycerophosphates
10S,11R-epoxy-punaglandin 3	3.6065	557.179	6.44465e+06	3.30186e+06	1.0369e+06	748792	I	Fatty Acyls	Eicosanoids
Preferrugone	6.34232	455.135	0	18936.9	14.1818	807.668	II	Organooxygen compounds	Carbonyl compounds
Androsterone	6.34807	335.223	8133.66	4014.01	2573.3	2654.43	V	Steroids and steroid derivatives	Androstane steroids
6-Ketoestriol	4.5637	347.15	13717.2	1422.84	532.561	142.506	I	Steroids and steroid derivatives	Estrane steroids
Aleprylic acid	6.10408	241.144	1661.28	2096.93	902.033	1128.8	V	Fatty Acyls	Fatty acids and conjugates
19-Norandrosterone	7.43912	275.202	7931.8	2052.33	1521.27	31.4423	I	Steroids and steroid derivatives	Estrane steroids
3,4-Dihydroxyphenylglycol	4.44068	339.108	3022.22	4245.17	3914.46	4579.7	VIII	Phenols	Benzenediols
3,4-Dihydroxymandelic acid	2.54667	367.067	1199.94	2434.43	2125.36	5003.03	IV	Phenols	Benzenediols
4-fumarylacetoacetic acid	0.821233	399.057	0	0	6150.46	882.38	III	Keto acids and derivatives	Medium-chain keto acids and derivatives
Undecanedioic acid	4.24838	431.265	294.198	6964.59	7156.29	0	II	Fatty Acyls	Fatty acids and conjugates
Purpuritenin B	6.73295	337.108	0	3875.96	2343.03	780.01	II	Fatty Acyls	Fatty alcohols
Glabratephrin	4.8573	465.119	0	37372.3	0	0.617835	II	Fatty Acyls	Fatty alcohols
Escitalopram	6.73295	647.32	4402.11	2106	2861.3	1608.61	V	Benzene and substituted derivatives	Phenylbutylamines
8Z-Heptadecene	6.75898	256.3	201161	139895	79894.6	70473	V	Fatty Acyls	Fatty aldehydes
4-Acetamidobutanoic acid	0.824767	146.081	177699	563800	726743	651631	VI	Carboxylic acids and derivatives	Amino acids, peptides, and analogues
Monoisobutyl phthalic acid	2.96783	205.086	257720	353413	297053	325738	VIII	Benzene and substituted derivatives	Benzoic acids and derivatives
Uracil	0.866483	113.035	419513	222001	129330	136561	V	Diazines	Pyrimidines and pyrimidine derivatives
Aminoacetone	0.725233	147.113	209105	268740	290692	139556	VIII	Organooxygen compounds	Carbonyl compounds
DL-2-hydroxy stearic acid	6.48682	318.3	306276	191764	81730.6	46740.7	V	Fatty Acyls	Fatty acids and conjugates
phorbol 13-acetate	3.54895	424.232	818440	1.84331e+06	685747	401684	II	Prenol lipids	Diterpenoids
11Z-eicosen-1-ol	7.26853	314.341	278400	201238	94407	179497	V	Fatty Acyls	Fatty alcohols
Cysteinylglycine	0.866483	179.048	8798.92	32788.8	92325.6	70994.9	VII	Carboxylic acids and derivatives	Amino acids, peptides, and analogues
Phytosphingosine	5.67433	318.3	2.84767e+06	2.96333e+06	1.453e+06	1.50075e+06	V	Organonitrogen compounds	Amines
10Z-Nonadecenal	10.8442	298.31	168179	95127.3	17156	15528.5	I	Carbonyl compounds	Aldehydes
Grandiflorone	3.1622	297.148	1.01703e+07	1.49938e+07	1.92685e+07	1.81453e+07	VI	Benzopyrazoles	Indazoles
O-Methylpongamol	7.9318	309.112	653722	1.48277e+07	1.43177e+07	1.42933e+07	VI	Organooxygen compounds	Carbonyl compounds
7,2'-Dihydroxy-6,8-dimethyl-4',5'-methylenedioxyflavan	5.61145	297.112	3.57027e+07	2.72524e+07	3.41194e+06	1.76446e+06	V	Flavonoids	O-methylated flavonoids
Rubone	4.3138	375.144	2.69383e+07	1.54257e+06	411857	413453	I	Imidazopyrimidines	Purines and purine derivatives
Viridiflorin	7.73548	381.133	5196.37	422866	829764	341289	III	Flavonoids	Flavonoid glycosides
Xanthine	1.1669	153.041	2049.18	11459	18830.7	13727.1	VI	Imidazopyrimidines	Purines and purine derivatives
Epsilon-(gamma-Glutamyl)-lysine	2.3977	276.155	7759.92	11604.7	5676.06	3229.84	V	Carboxylic acids and derivatives	Amino acids, peptides, and analogues
6-Prenylcatechin	2.77097	341.138	4.52095e+06	8.10169e+06	8.81831e+06	6.98626e+06	VI	Flavonoids	Flavans
Sphinganine	10.6722	284.294	5.45216e+06	4.94343e+06	4.75978e+06	4.89575e+06	VIII	Organonitrogen compounds	Amines
Spermidine	1.12977	146.165	0	42041.5	24461.4	12279.9	II	Organonitrogen compounds	Amines
(+-)-5-Deoxykievitone	2.97307	341.138	8.60057e+06	1.06055e+07	1.19289e+07	1.20761e+07	VIII	Isoflavonoids	Isoflavans
Aminoadipic acid	0.829983	144.065	249902	345551	90136.4	118009	V	Keto acids and derivatives	Medium-chain keto acids and derivatives
2',3',4',6'-Tetramethoxychalcone	2.9308	311.127	1.52234e+06	2.85305e+06	2.61953e+06	2.4663e+06	VI	Flavonoids	O-methylated flavonoids
Citric acid	1.12452	210.061	114815	173501	68150.5	370724	IV	Carboxylic acids and derivatives	Tricarboxylic acids and derivatives
Neobavaisoflavone	2.77097	323.128	437012	754116	817911	651533	VI	Isoflavonoids	Isoflavans
5,7-Dimethoxy-6-C-methylflavone	5.26225	279.101	1.89833e+07	1.14802e+07	2.36203e+06	1.42658e+06	V	Flavonoids	O-methylated flavonoids
Exiguaflavanone M	7.56187	460.233	1.47103	1.52136e+06	602194	343882	II	Isoflavonoids	Isoflavans
3,4,7-Trihydroxy-5,4'-dimethoxy-6,8-dimethylflavan	4.09675	329.138	2.82e+06	9.42898e+06	2.75003e+07	2.79142e+07	VII	Flavonoids	O-methylated flavonoids
2'-Hydroxyfurano[2'',3'':4',3']chalcone	4.74338	265.086	338558	912968	1.3703e+06	1.45573e+06	VI	Linear 1,3-diarylpropanoids	Chalcones and dihydrochalcones
Methylhildgardtol A	8.37607	353.174	51952	3.81419e+06	5.39309e+06	5.66145e+06	VI	Benzene and substituted derivatives	Methoxybenzenes
2,5-undecadienal	10.1919	149.132	6021.21	11209.4	6857.04	4021.88	II	Organooxygen compounds	Carbonyl compounds
Psoralenol	5.26225	339.122	4.8382e+07	3.04051e+07	7.79329e+06	5.23111e+06	V	Coumarins and derivatives	Furanocoumarins
5,2'-Dihydroxy-7-methoxy-6,8-dimethyl-4',5'-methylenedioxyflavan	2.68462	345.133	19333.8	96599	143567	131265	VI	Flavonoids	O-methylated flavonoids
4-Aminophenol	13.2511	127.087	259347	337948	264639	275773	VIII	Benzene and substituted derivatives	Aniline and substituted anilines
(9R,10S)-rel-(-)-9,10-bis(Acetyloxy)-9,10-dihydro-5-methoxy-8,8-dimethyl-2-phenyl-4H,8H-benzo[1,2-b:3,4-b']dipyran-4-one	5.48467	453.154	2.66896e+07	1.87191e+07	3.77345e+06	2.13491e+06	V	Flavonoids	Pyranoflavonoids
4'-Hydroxy-7-methoxy-8-methylflavan	3.66487	271.133	303148	252505	313233	319848	VIII	Flavonoids	O-methylated flavonoids
2S-amino-tridecanoic acid	10.0406	212.201	43765	39670.2	34382.3	31981.5	VIII	Fatty Acyls	Fatty acids and conjugates
Gentiopicrin	2.87722	357.118	512409	438041	405455	327565	VIII	Organooxygen compounds	Carbohydrates and carbohydrate conjugates
Pumilaisoflavone B	4.82823	447.18	754891	1.25401e+06	2.78022e+06	2.19514e+06	VII	Isoflavonoids	Pyranoisoflavonoids
Equol	3.67542	243.101	41666.6	44588.8	136120	151664	VII	Isoflavonoids	Isoflavans
Tetrahydrocurcumin	4.32963	373.164	1.07885e+06	7.67198e+06	1.39432e+07	8.72409e+06	III	Diarylheptanoids	Linear diarylheptanoids
Visnagin	4.36157	231.065	980.964	1623.39	95758.5	128952	VII	Tannins	Hydrolyzable tannins
3-Buten-2-one	1.0922	141.091	2270.26	2626.8	1953.97	2000.25	VIII	Carbonyl compounds	Alpha,beta-unsaturated carbonyl compounds
3-pentadecynoic acid	3.64907	221.19	58517.7	79925.9	112398	172084	VII	Fatty Acyls	Fatty acids and conjugates
7,2',4',5'-Tetramethoxyisoflavone	4.52665	343.117	299527	404033	896624	1.08012e+06	VII	Isoflavonoids	Isoflav-2-enes
5-O-Methylvisamminol	4.69583	313.107	225436	393056	840234	1.00836e+06	VII	Organooxygen compounds	Carbohydrates and carbohydrate conjugates
3Z-hexenol	10.8064	118.123	1585.11	1924.81	1489.08	1569.79	VIII	Organooxygen compounds	Alcohols and polyols
Anadanthoside	2.77097	424.16	1421.16	25686.1	134113	196314	VII	Flavonoids	Flavonoid glycosides
Ceriporic acid C	8.88695	353.268	140350	23055.6	12746.7	11229.9	I	Carboxylic acids and derivatives	Tetracarboxylic acids and derivatives
clavirin I	7.91622	291.159	41504.6	0	0	0	I	Carboxylic acids and derivatives	Amino acids, peptides, and analogues
Ambrettolic acid	7.08523	288.253	140725	101585	116440	69926.7	VIII	Steroids and steroid derivatives	Cycloartanols and derivatives
Luteolin 7,3'-dimethyl ether 5-glucoside	4.40428	475.159	12767.7	45731.8	160924	266291	IV	Flavonoids	Flavonoid glycosides
5S-HETE di-endoperoxide	9.02677	403.232	773069	877280	662240	677528	VIII	Homogeneous other non-metal compounds	Not Available
Pantothenic acid	2.00418	220.118	129658	119758	104175	79182.3	VIII	Organooxygen compounds	Alcohols and polyols
Biotin	1.44105	245.095	4419.35	16479.2	65804.8	32343.2	III	Carboxylic acids and derivatives	Amino acids, peptides, and analogues
Pseudobaptigenin methyl ether	7.12802	297.076	91488	60809.8	41461.2	40508.8	V	Coumarins and derivatives	Not Available
Villinol	7.33328	456.165	6660.88	73530	143771	178927	VII	Piperidines	Not Available
Laxiflorin	6.37257	432.201	25.8971	211119	97273.4	69435.3	II	Organooxygen compounds	Carbohydrates and carbohydrate conjugates
Aleprylic acid	5.30938	179.143	43252.6	8703.19	6898.54	3474.55	I	Fatty Acyls	Fatty acids and conjugates
Scillarenin	7.59735	383.223	17240.9	16620	13096.2	12698	VIII	Steroids and steroid derivatives	Steroidal glycosides
Okanin 3,4-dimethyl ehter 4'-glucoside	3.05502	523.146	564134	1.05115e+06	1.50075e+06	1.34121e+06	VI	Flavonoids	Flavonoid glycosides
Harpagoside	3.04973	539.177	169630	293310	405664	379649	VI	Organooxygen compounds	Carbohydrates and carbohydrate conjugates
Azadirachtin A	5.7997	765.26	0	17333.8	116330	150414	VII	Fatty Acyls	Fatty alcohols
3'-O-methylbatatasin III	3.5428	257.118	224842	311577	410888	280884	VI	Stilbenes	Not Available
N-palmitoyl proline	9.98085	352.286	3549.52	9805.13	3227	20318.5	IV	Carboxylic acids and derivatives	Amino acids, peptides, and analogues
5-methyl-2-undecenoic acid	5.94038	243.16	20618.1	15883.1	12007.5	13265.8	VIII	Fatty Acyls	Fatty acids and conjugates
Heteroflavanone B	3.17117	473.181	183367	594231	401702	306253	II	Flavonoids	Flavans
(3S)-7-hydroxy-2',3',4',5',8-pentamethoxyisoflavan	3.65445	375.145	2.17819e+06	399566	36209.7	29383	I	Flavonoids	O-methylated flavonoids
9S,10S,11R-trihydroxy-12Z,15Z-octadecadienoic acid	6.33062	327.218	68739.6	9810.05	6798.68	5464.89	I	Fatty Acyls	Lineolic acids and derivatives
Piperaduncin A	4.73473	489.191	598115	166450	9111.95	4293.04	I	Benzodioxoles	Not Available
Ubiquinone Q1	5.96245	249.113	29347.7	27931.4	20203.2	20426.8	VIII	Prenol lipids	Quinone and hydroquinone lipids
Sagittatoside C	3.59065	717.24	1466.7	525.09	357666	549569	IV	Prenol lipids	Terpene glycosides
Vanillylmandelic acid	1.41597	243.051	17525.2	14010.1	16580.4	22393.6	VIII	Phenols	Methoxyphenols
Uridine	1.15858	243.062	385857	253065	211053	86716.3	V	Pyrimidine nucleosides	Not Available
Beta-Alanine	0.815983	134.046	109503	43111.8	15610.9	5780.46	I	Carboxylic acids and derivatives	Amino acids, peptides, and analogues
Crocetin	3.75017	373.165	0	23543.8	67781.6	53825.5	VII	Prenol lipids	Diterpenoids
Acacetin 7-O-[6''-O-glucosyl-2''-O-(3'''-acetylrhamnosyl)glucoside	3.4591	795.234	7.81863e+06	60902.2	26142.3	22542	I	Steroids and steroid derivatives	Steroidal glycosides
Catalpol	1.73693	361.114	159256	60770.1	21915.4	37433.7	I	Benzene and substituted derivatives	Sulfanilides
Tephrowatsin B	8.16537	381.17	4550.17	124031	311900	250864	VII	Prenol lipids	Terpene glycosides
(+)-12a-Hydroxyerythynone	5.96795	485.145	60327.3	55318.9	62891.2	39128.3	VIII	Isoflavonoids	Rotenoids
Formononetin 7-O-(6''-acetylglcoside)	5.61885	517.135	174754	112865	64418.8	21247.8	V	Isoflavonoids	Isoflavonoid O-glycosides
8,9,10,11-Tetrafluoro-8E,10E-dodecadien-1-ol	4.71875	299.128	23527.2	12609.8	6522.42	2316.8	V	Prenol lipids	Sesquiterpenoids
6-C-beta-D-Xylopyranosylluteolin	2.7078	463.088	198308	3612.39	2196.99	4538.4	I	Anthracenes	Anthraquinones
Lespedezaflavanone F	4.36528	481.223	88539.3	56114.2	12802.8	991.287	V	Flavonoids	Flavans
(+-)-5-Deoxykievitone	6.86188	339.124	64.1842	66265.2	98269.3	41795.7	III	Isoflavonoids	Isoflavans
Praecanson A	8.03987	379.155	60.662	108977	213673	214578	VII	2-arylbenzofuran flavonoids	Not Available
4'-Hydroxy-4-(4-hydroxystyryl)-5,7-dimethoxyflavan	4.60192	449.161	28365.9	2414.28	30.6775	23.1441	I	Flavonoids	O-methylated flavonoids
4,2'-Dihydroxy-4',6'-dimethoxychalcone 4-apiosyl-(1->2)-glucoside	4.57453	593.188	1445.34	15353.4	38708.4	35132.1	VII	Fatty Acyls	Fatty acyl glycosides
Ximaosteroid C	9.3616	443.28	10052.9	0	0	0	I	Steroids and steroid derivatives	Androstane steroids
Ovalitenin A	6.76217	323.092	2205.98	6888.4	27153.7	73311.4	IV	Linear 1,3-diarylpropanoids	Chalcones and dihydrochalcones
3-hydroxy-dodecanedioic acid	4.17918	491.286	69.7303	461.373	15612.8	23506.5	IV	Hydroxy acids and derivatives	Medium-chain hydroxy acids and derivatives
N-(3S-hydroxy-butanoyl)-homoserine lactone	2.45182	232.082	1195.13	73915.5	5298.02	4270.63	II	Oxazinanes	Morpholines
Symplocosidin	2.77265	607.187	1103.64	3913.82	36038.6	33370.7	VII	Carboxylic acids and derivatives	Amino acids, peptides, and analogues
Cucurbitacin F	8.83048	517.317	35806.2	20.2463	0	0.1359	I	Steroids and steroid derivatives	Cucurbitacins
3-oxo-4-pentenoic acid	2.65808	227.055	288.765	338.254	3143.76	3060.31	VII	Prenol lipids	Retinoids
Triacetin	2.69678	435.151	787.36	1082.17	2718.57	11099.8	IV	Glycerolipids	Triradylcglycerols
5alpha,8alpha-epidioxy-stigmasta-6,9(11),22E-trien-3beta-ol	6.51705	485.327	0	7240.36	160.286	0	II	Steroids and steroid derivatives	Stigmastanes and derivatives
Hoslundal	5.43732	309.076	156.554	2631.4	637.468	900.2	II	Carbohydrates and carbohydrate conjugates	Glycosyl compounds
Secologanin	1.33008	433.135	23937.2	62.5588	165.861	1939.53	I	Indoles and derivatives	Tryptamines and derivatives
11-deoxy-11-methylene-15-keto-PGD2	6.67677	393.229	4138.39	5880.27	3909.8	3717.01	VIII	Carbohydrates and carbohydrate conjugates	Monosaccharides
9-hexadecen-1-ol	9.94118	285.243	2628.34	5250.02	2907.18	6089.61	VI	Fatty Acyls	Fatty alcohols
Tephrowatsin A	7.34522	399.181	0	599.367	9500.89	213.851	III	Carboxylic acids and derivatives	Amino acids, peptides, and analogues
MGDG(16:0/18:2(9Z,12Z))	13.3231	799.557	34294.8	139622	43133.7	8519.01	II	Glycerophospholipids	Glycerophosphoglycerols
GlcAbeta-Cer(d18:1/18:0)	12.6011	786.573	483245	277964	353734	394985	VIII	Sphingolipids	Ceramides
L-Tryptophan	5.69298	407.173	5947	4420.59	4631.46	5893.04	VIII	Indoles and derivatives	Indolyl carboxylic acids and derivatives
Ascorbic acid	0.925617	351.057	241781	196.03	43.1771	8.92341	I	Dihydrofurans	Furanones
Catechin 7-O-beta-D-xyloside	4.53655	421.114	8002.43	333.858	0	0	I	Flavonoids	Flavonoid glycosides
3beta,4beta,5-Trimethoxy-4'-hydroxy- (6:7)-2,2-dimethylpyranoflavan	9.46687	381.169	9.16142e+06	1.64673e+08	1.63358e+08	1.51478e+08	VI	Flavonoids	O-methylated flavonoids
L-Serine	0.809133	106.05	166287	179111	153532	89532.2	VIII	Carboxylic acids and derivatives	Amino acids, peptides, and analogues
Guanosine	1.12977	284.099	385207	345339	222025	176683	V	Purine nucleosides	Not Available
Afzelechin 5,4'-dimethyl ether	3.3554	285.112	1.56775e+06	2.77935e+06	3.45853e+06	3.35955e+06	VI	Flavonoids	Flavonoid glycosides
Curcumin	7.05273	351.122	5123.8	519105	1.66015e+06	950536	III	Diarylheptanoids	Linear diarylheptanoids
L-Cystathionine	1.12452	205.064	9026.24	38082.8	392012	531938	VII	Carboxylic acids and derivatives	Amino acids, peptides, and analogues
5-Deoxykievitol	8.22765	339.122	3.67714e+06	1.04181e+08	9.42309e+07	8.92054e+07	VI	Isoflavonoids	Isoflavans
3E,6Z-Heneicosadien-11-one	11.13	324.326	76000.3	59749	61723.1	59898.6	VIII	Organooxygen compounds	Carbonyl compounds
4Z,7-octadienoic acid	2.92017	123.081	2266.16	3051.8	3436.42	4965.53	VI	Fatty Acyls	Fatty acids and conjugates
(6S)-dehydrovomifoliol	2.81362	223.133	19219.5	34829.1	82042.7	81387.9	VII	Prenol lipids	Sesquiterpenoids
Phytanic acid	7.07982	330.336	285753	211021	188236	190044	VIII	Prenol lipids	Diterpenoids
(+)-Echinoisoflavanone	8.38132	383.148	563583	5.61197e+07	7.01694e+07	6.76417e+07	VI	Flavonoids	Flavans
Heptadecanoic acid	6.01932	288.289	85919.3	84338.9	69386.1	69998.7	VIII	Fatty Acyls	Fatty acids and conjugates
Behenic acid	7.67562	358.368	281564	212645	182863	191929	VIII	Fatty Acyls	Fatty acids and conjugates
2,4-Dimethyl-2E,4E-hexadien-1-ol	4.87092	109.101	3509.25	3218.59	3304.89	3620.04	VIII	Unsaturated hydrocarbons	Branched unsaturated hydrocarbons
7,4'-Dihydroxy-8-methylflavan	3.4336	257.117	1.28888e+06	1.26552e+06	1.5489e+06	1.45778e+06	VIII	Flavonoids	O-methylated flavonoids
Afzelechin 3-O-alpha-L-rhamnopyranoside	2.34795	438.176	52.7903	4475.81	17847.4	65429.1	IV	Flavonoids	Flavonoid glycosides
1,13-Dihydroxy-herbertene	7.85367	235.169	236282	269043	200789	207512	VIII	Benzene and substituted derivatives	Phenols and derivatives
Tupichinol A	4.51053	269.117	186078	149713	28477.8	20434.2	V	Prenol lipids	Quinone and hydroquinone lipids
Lupinisoflavone J	8.14343	439.175	4913.8	616780	532432	1.31055e+06	IV	Isoflavonoids	Isoflavans
Stearic acid	6.39988	302.305	63983.7	56173.3	39160.5	45592.2	VIII	Fatty Acyls	Fatty acids and conjugates
3,5-Di-O-methyl-8-prenylafzelechin-4beta-ol	6.2096	387.18	3.94731e+06	3.03388e+06	3.23072e+06	2.93474e+06	VIII	Benzene and substituted derivatives	Not Available
2-hydroxy palmitic acid	5.71083	290.269	1.06213e+06	814024	701786	475131	V	Fatty Acyls	Fatty acids and conjugates
6Z,9Z-Eicosadien-11-ol	11.4436	312.326	227842	210080	212629	192237	VIII	Fatty Acyls	Fatty acyl thioesters
Adenine	2.48303	136.062	15847.7	16182.9	11366.5	4785.48	V	Purine nucleosides	Not Available
GlcAbeta-Cer(d18:1/18:0)	12.6008	764.564	1.43907e+06	959787	1.45592e+06	1.91463e+06	VIII	Sphingolipids	Ceramides
Isovolubilin	4.74338	445.149	209287	602136	948409	1.02683e+06	VI	Prenol lipids	Sesquiterpenoids
(-)-Homopterocarpin	3.49105	285.112	2.53036e+06	1.73077e+06	2.00474e+06	1.97412e+06	VIII	Isoflavonoids	Furanoisoflavonoids
Flakinin A	6.83355	281.138	132802	111618	97666.1	85788.6	VIII	Flavonoids	Flavonoid glycosides
Rabelomycin	5.5746	339.086	128493	606731	602354	213558	VI	Peptidomimetics	Hybrid peptides
Edulenol	7.76248	369.169	2164.64	2.647e+06	4.0728e+06	3.09028e+06	VI	Phenols	Methoxyphenols
Gibberellin A1	3.0572	331.154	1.39533e+07	3.78254e+07	3.99165e+07	4.68409e+07	VI	Prenol lipids	Diterpenoids
5-Hydroxy-7,8-dimethoxyflavanone 5-rhamnoside	7.36595	429.154	0	108792	145879	245769	VII	Flavonoids	Flavonoid glycosides
Sophorapterocarpan A	6.3399	325.143	15594.1	39456.3	91078	21854.6	III	Isoflavonoids	Furanoisoflavonoids
DG(14:0/22:4(7Z,10Z,13Z,16Z)/0:0)	12.6875	617.514	287624	231585	132537	100101	V	Glycerolipids	Diradylglycerols
1-Dodecene	5.70042	186.221	67349.9	14721.4	11159.3	13646.6	I	Olefins	Acyclic olefins
Hildgardtol A	7.99463	339.159	4433.06	795178	880771	1.08918e+06	VI	Oxocins	Not Available
12-oxo-5E,8E,10Z-dodecatrienoic acid	2.82422	191.107	7806.6	31596.7	35917.9	55076.4	VII	Fatty Acyls	Fatty acids and conjugates
Rosinidin	6.05732	298.083	522357	603432	200428	155272	V	Benzene and substituted derivatives	Halobenzenes
Fisetinidol-4beta-ol 3,4,7,3',4'-pentamethyl ether	6.20425	343.154	42291.6	74585.8	297776	258103	VII	Flavonoids	Flavonoid glycosides
Glycyrrhetinic acid	10.3269	471.347	3961.4	74288.8	267062	244122	VII	Prenol lipids	Triterpenoids
4beta-Hydroxyobovatachromene	5.36273	371.149	20153.3	169368	325044	129580	III	Steroids and steroid derivatives	Androstane steroids
Resveratrol	7.14402	229.086	10646	11832.4	8924.57	9245.4	VIII	Stilbenes	Not Available
Glutaric acid	2.08178	115.039	8443.19	8302.93	4464.42	4306.18	V	Carboxylic acids and derivatives	Dicarboxylic acids and derivatives
17beta-Estradiol 3-(beta-D-glucuronide)	4.73807	466.243	940.205	368825	118139	36744.3	II	Steroids and steroid derivatives	Steroidal glycosides
Neobanone	5.57992	383.112	0	1418.96	25468.2	28970.3	VII	Aryltetralin lignans	Not Available
methyl 9,10-epoxy-12,15-octadecadienoate	9.70253	309.242	32858.6	60145.7	13760.8	20114.6	II	Fatty Acyls	Fatty acid esters
Piperaduncin A	4.86018	491.206	143691	299246	917294	916214	VII	Benzodioxoles	Not Available
7-Prenyloxy-3'-hydroxy-4'-methoxyisoflavone	4.30322	353.138	296921	169931	1.25854e+06	3.61112e+06	IV	Isoflavonoids	O-methylated isoflavonoids
2-aminomuconic acid semialdehyde	1.17765	142.05	11022.9	5715.39	4080.56	9852.68	VIII	Carboxylic acids and derivatives	Amino acids, peptides, and analogues
Sphenostylin C	6.22565	371.149	17193.3	1.11367e+06	103159	45667.8	II	Flavonoids	Flavonoid glycosides
Ceriporic acid B	7.45848	355.284	127232	241223	416869	74118.6	III	Cinnamic acids and derivatives	Hydroxycinnamic acids and derivatives
MG(16:0/0:0/0:0)[rac]	9.91173	313.273	729121	765852	597747	808648	VIII	Glycerolipids	Monoradylglycerols
alpha-Santonin	4.38838	247.133	12297.1	1461.17	46665.6	74087.8	IV	Prenol lipids	Sesquiterpenoids
C17 Sphingosine-1-phosphate	6.68978	388.223	269856	197987	196354	228491	VIII	Sphingolipids	Phosphosphingolipids
Androsterone	9.05877	308.258	20475.8	31316.7	4109.07	7340.92	V	Steroids and steroid derivatives	Androstane steroids
Thymol	9.29123	133.101	10068.7	8042.93	3706.72	3424.76	V	Prenol lipids	Monoterpenoids
6-Ketoestriol	4.17075	303.159	202747	205760	119022	79943.7	V	Steroids and steroid derivatives	Estrane steroids
5,2',4',5'-Tetrahydroxy-3-(3-hydroxy-3-methylbutyl)-6'',6''-dimethylpyrano[2'',3'':7,8]flavone	4.52128	455.17	55351.4	100627	48968.7	39896.4	II	Flavonoids	O-methylated flavonoids
Preferrugone	4.12292	411.143	197084	60062.4	21488.1	11677.9	I	Organooxygen compounds	Carbonyl compounds
Villosin	7.51307	427.138	0	16822	42054.5	94100.6	IV	Flavonoids	O-methylated flavonoids
Formononetin 7-O-rutinoside	4.64845	594.218	432564	1.46299e+06	871205	756670	II	Isoflavonoids	Isoflavonoid O-glycosides
1-Heptene	14.0623	116.144	1690.42	2008.26	1610.43	1790.96	VIII	Unsaturated hydrocarbons	Unsaturated aliphatic hydrocarbons
Neodulin	6.0519	291.065	1064.52	7528.24	57689.6	69563.5	VII	Organooxygen compounds	Carbohydrates and carbohydrate conjugates
methyl 4-[2-(2-formyl-vinyl)-3-hydroxy-5-oxo-cyclopentyl]-butanoate	6.45973	255.122	43471.3	46100.7	36818.3	38235.9	VIII	Phenols	Methoxyphenols
all-trans-heptaprenyl diphosphate	8.08527	699.381	176311	76532.4	116203	134398	VIII	Prenol lipids	Polyprenols
Palmitic acid	10.3913	255.233	9433.72	11224.9	11897.6	11175.6	VIII	Fatty Acyls	Fatty acids and conjugates
PS(20:0/0:0)	8.24405	552.331	264726	10575	25808.4	11637	I	Glycerophospholipids	Glycerophosphoserines
Iristectorigenin A 7-O-gentiobioside	3.10772	699.178	3554.75	4127.26	254759	426570	IV	Steroids and steroid derivatives	Steroidal glycosides
Monotropein	2.72412	389.109	13659.9	24436.1	46452.1	210872	IV	Prenol lipids	Terpene glycosides
8-C-Glucosylorobol	2.88485	447.094	5.98499e+06	266913	236666	321217	I	Organooxygen compounds	Carbohydrates and carbohydrate conjugates
5,5'-Dihydroxy-3,6,7,2',4'-pentamethoxyflavone 5'-glucoside	4.61832	565.156	58228.6	38395.3	131418	180362	VII	Flavonoids	Flavonoid glycosides
1,13-Dihydroxy-herbertene	7.90585	233.154	194224	351381	308533	316470	VI	Benzene and substituted derivatives	Phenols and derivatives
Machaerol C	2.90082	393.119	103592	83536.4	89789.7	61156.3	VIII	Steroids and steroid derivatives	Vitamin D and derivatives
Ikarisoside D	6.09233	541.172	5001.83	12941.2	13339	9010.1	VI	Prenol lipids	Terpene glycosides
Kaempferol 3-(2'',3''-diacetyl-4''-p-coumarylrhamnoside	6.22397	707.162	0	9956.72	15370.1	13087.4	VI	Flavonoids	Flavonoid glycosides
PS(20:1(11Z)/0:0)	7.42138	550.315	13031.8	14926.7	12285.1	4261.75	VIII	Glycerophospholipids	Glycerophosphoserines
Quinic acid	0.925617	237.061	1.42386e+06	193222	127489	85940.3	I	Organooxygen compounds	Alcohols and polyols
Symplocoside	2.77265	465.14	79363.5	102543	533010	1.04525e+06	IV	Flavonoids	Flavonoid glycosides
bayogenin 3-O-cellobioside	4.2219	811.448	264852	279590	515702	521650	VI	Flavonoids	Flavonoid glycosides
7-hydroxy-10E,16-heptadecadien-8-ynoic acid	7.97217	277.181	3479.63	12106.4	8108.03	6695.84	VI	Fatty Acyls	Fatty acids and conjugates
4-O-Methyl-3',4'-methylenedioxymopanan-4alpha-ol	3.65445	373.093	192866	68846	123527	78525.8	V	Benzodioxoles	Not Available
Venlafaxine	5.87982	322.202	175.214	19866.4	227.689	12660.4	II	Phenol ethers	Anisoles
Rosmarinic acid	3.6065	359.077	15983.5	104764	255089	231889	VII	Cinnamic acids and derivatives	Hydroxycinnamic acids and derivatives
Briantheine W	6.4575	415.213	84.1243	22064.3	38651.3	2694.24	III	Benzopyrans	1-benzopyrans
7-Epiloganin tetraacetate	2.70232	557.187	41184.1	97403.9	118708	112331	VI	Steroids and steroid derivatives	Physalins and derivatives
Glycogen	0.821233	711.22	194611	75159.7	124478	3.80061e+06	IV	Organooxygen compounds	Carbohydrates and carbohydrate conjugates
punaglandin 3	4.16863	541.185	186253	193710	88460.2	57682.6	V	Fatty Acyls	Eicosanoids
Biochanin A 7-O-gentiobioside	3.6864	607.167	749.577	4747.89	47808.6	250667	IV	Hydroxy acids and derivatives	Beta hydroxy acids and derivatives
Acetylcysteine	0.778217	325.053	16795.5	20483.9	22962.2	7583.88	VIII	Carboxylic acids and derivatives	Amino acids, peptides, and analogues
3-carboxy-4-methyl-5-propyl-2-furanpropanoic acid	2.78878	285.098	21980.3	5125.51	5184.69	5828.26	I	Fatty Acyls	Fatty acids and conjugates
Okanin 3,4,3'-trimethyl ether 4'-glucoside	4.66082	537.161	74190.1	72266.3	97627.7	122270	VIII	Flavonoids	Flavonoid glycosides
(23S,25R)-12alpha,17alpha,23-trihydroxyspirost-5-en-3beta-yl O-alpha-L-rhamnopyranosyl-(1-2)-beta-D-glucopyranoside	4.18982	831.438	19306.2	111431	276699	298206	VII	Organooxygen compounds	Carbohydrates and carbohydrate conjugates
Catechin 5,3'-di-O-beta-D-glucopyranoside	1.73693	613.177	0	66.7128	7171.18	125555	IV	Flavonoids	Flavonoid glycosides
Chlorophorin	6.37027	425.197	0	10543.4	43884.2	1243.58	III	Halohydrins	Chlorohydrins
Acacetin 7-[2'''-(2-methylbutyryl)rutinoside]	5.92913	721.235	28.2101	18659	32702.6	25746.5	VI	Flavonoids	Flavonoid glycosides
Methylnissolin 3-O-glucoside	4.01067	507.151	83649.9	17606.3	3706.24	11877.5	I	Flavonoids	Flavonoid glycosides
9,10-Dihydro-8-hydroxy-10-methyl-8H-pyrano[2,3-h]epicatechin	4.6074	405.119	27206.7	6872.89	16.8588	43.3555	I	Kavalactones	Not Available
N-Acetyl-L-tyrosine	5.13075	445.163	146.025	5325.98	15272.3	16504.8	VII	Carboxylic acids and derivatives	Amino acids, peptides, and analogues
Artocommunol CA	6.16998	477.155	74.3319	9281.97	381.662	51.8135	II	Benzopyrans	1-benzopyrans
Cerarvensin	2.13975	447.094	7910.95	1541.52	2485.03	3134.89	I	Epoxides	Oxirane carboxylic acids and derivatives
Oleanolic acid	11.3209	455.353	5634.14	5344.02	18188.1	4803.11	III	Prenol lipids	Triterpenoids
Azelaic acid	2.45182	233.103	2530.56	13503.9	10736.3	3322.17	II	Fatty Acyls	Fatty acids and conjugates
Tetranor-PGE1	4.34932	343.176	0	24364.6	714.561	811.651	II	Prenol lipids	Isoprenoid phosphates
Plumerubroside	2.57412	555.172	4804.44	57092.4	115946	85028.6	VII	Sphingolipids	Glycosphingolipids
26:4(11Z,14Z,17Z,20Z)	9.83432	433.332	1338.16	2727.26	331.798	353.37	II	Steroids and steroid derivatives	Steroid esters
Cortisone acetate	6.03477	401.197	0	10426.2	5377.21	493.713	II	Steroids and steroid derivatives	Pregnane steroids
12-hydroxy-10-dodecenoic acid	4.36528	259.155	2283.63	2548.85	1718.73	1740.05	VIII	Hydroxy acids and derivatives	Medium-chain hydroxy acids and derivatives
5,7-Dimethoxy-6-C-methylflavone	5.41517	295.097	7223.64	32140.4	6492.3	4072.2	II	Flavonoids	O-methylated flavonoids
PA(18:3(6Z,9Z,12Z)/0:0)	14.7863	431.22	137057	107899	73983.5	106524	VIII	Glycerophospholipids	Glycerophosphates
trans-Ferulic acid	3.31753	387.108	1013.38	2757.99	10959	12985.3	VII	Cinnamic acids and derivatives	Cinnamic acids
8-oxo-Resolvin D1	8.91657	419.207	6049.71	6908.99	2855.28	3306.8	V	Fatty Acyls	Fatty acids and conjugates
Testosterone glucuronide	4.20052	509.239	5259.97	19200.1	12711.5	17017.3	VI	Steroids and steroid derivatives	Steroidal glycosides
N-oleoyl phenylalanine	10.46	428.317	0	3190.82	10276.3	6416.67	III	Carboxylic acids and derivatives	Amino acids, peptides, and analogues
Amaronol A	3.11828	319.046	380.915	3729.02	25591.3	2262.35	III	Benzopyrans	1-benzopyrans
Salicyluric acid	2.60803	240.051	1136.43	5325.02	10469	11869	VII	Benzene and substituted derivatives	Benzoic acids and derivatives
17-oxo-20Z-hexacosenoic acid	10.1382	453.359	0	0	2585.9	7102.14	IV	Fatty Acyls	Fatty acids and conjugates
Glepidotin C	7.02125	343.155	3057.41	3008.52	3412.73	3964.62	VIII	Benzene and substituted derivatives	Diphenylethers
PS(19:1(9Z)/0:0)	7.16625	536.299	9914.1	1718.36	5.56657	28.1983	I	Glycerophospholipids	Glycerophosphoserines
Pyridoxal	4.11095	333.109	1400.45	2248.19	6358.48	6118.42	VII	Pyridines and derivatives	Pyridine carboxaldehydes
8-p-Coumaroyl-3,4-dihydro-5,7-dihydroxy-4-phenylcoumarin	5.13075	803.215	207.105	15383.3	78155.6	120601	IV	Prenol lipids	Tetraterpenoids
Volubinol	4.2272	459.13	5153.35	3607.25	6592.05	5444.7	VIII	Flavonoids	Flavones
Hyaluronic acid	3.6864	424.147	0	1529.05	79896.2	71992.6	VII	Organooxygen compounds	Carbohydrates and carbohydrate conjugates
Lupalbigenin	4.54197	451.176	12097	1437.82	0	0	I	Flavonoids	Flavones
3-Indolepropionic acid	3.86732	377.151	136273	117066	18192	11801.2	V	Azoles	Imidazoles
Myristic acid	4.79133	246.242	77457.7	94945.7	50588.3	54054.2	VIII	Fatty Acyls	Fatty acids and conjugates
Homo-L-arginine	0.7935	189.134	93054.6	327008	551330	328606	VI	Carboxylic acids and derivatives	Amino acids, peptides, and analogues
Citrulline	0.735767	158.092	66508.7	169512	99362.1	49721.4	II	Carboxylic acids and derivatives	Amino acids, peptides, and analogues
6-hydroxy-7E,9E-Octadecadiene-11,13,15,17-tetraynoic acid	4.97548	281.117	2.15665e+06	2.07166e+06	1.8703e+06	2.00742e+06	VIII	Fatty Acyls	Fatty acids and conjugates
Hydroxyproline	0.81955	132.066	87483.5	82093.9	77080.1	54753.5	VIII	Carboxylic acids and derivatives	Amino acids, peptides, and analogues
Pyroterebic acid	4.55352	229.143	6543.05	6919.11	11523.1	10775.9	VI	Carboxylic acids and derivatives	Amino acids, peptides, and analogues
Gluconolactone	3.60163	161.044	68843.5	12023.6	397.565	265.651	I	Lactones	Not Available
Anandamide (20:2, n-6)	10.3809	334.31	193490	151510	188364	179879	VIII	Organonitrogen compounds	Amines
methyl 5-hydroperoxy-6,8,9,11-bisepidioxy-12,14-eicosadienoate	3.09937	432.259	153748	230544	378369	317561	VI	Organooxygen compounds	Carbohydrates and carbohydrate conjugates
Creatine	0.803917	132.077	4134.43	9356.72	15712.7	47382.8	IV	Carboxylic acids and derivatives	Amino acids, peptides, and analogues
2-Hydroxyadipic acid	0.835183	325.113	785551	1.3364e+06	901988	1.21649e+06	VIII	Fatty Acyls	Fatty acids and conjugates
Corylin	5.82663	303.101	757150	669482	441157	317422	V	Prenol lipids	Triterpenoids
Sachaliside 2	5.16312	585.196	1.28549e+07	8.63201e+06	2.43342e+06	1.614e+06	V	Saccharolipids	Not Available
2,4,6,8,10-dodecapentaenal	5.60098	192.138	9414.9	81559.6	4701.87	6262.19	II	Unsaturated hydrocarbons	Unsaturated aliphatic hydrocarbons
2-methyl-2Z-hexenoic acid	2.22597	146.117	405.618	5030.8	2429.63	804.47	II	Fatty Acyls	Fatty acids and conjugates
6-hydroxy-2-hexynoic acid	0.856033	129.055	9.34118e+06	4.5222e+06	808409	688557	I	Hydroxy acids and derivatives	Medium-chain hydroxy acids and derivatives
Caohuoside D	2.9941	580.239	41083.4	141266	515434	481202	VII	Steroids and steroid derivatives	Steroidal glycosides
Eicosanoyl-EA	10.5051	338.341	626255	712694	562686	599650	VIII	Fatty Acyls	Fatty acyl thioesters
9Z,11E,13-Tetradecatrienal	4.65368	207.174	18577.1	13853.4	20574.6	12078.5	VIII	Fatty Acyls	Fatty aldehydes
Homocysteine thiolactone	0.7569	235.057	59199	87567.7	84980.1	30163.1	VIII	Carboxylic acids and derivatives	Amino acids, peptides, and analogues
12-amino-dodecanoic acid	4.8019	216.196	71040.4	69702.4	66060.7	59206.3	VIII	Hydroxy acids and derivatives	Medium-chain hydroxy acids and derivatives
Villol	4.46257	425.123	14515.2	106434	239182	209123	VII	Organonitrogen compounds	Amines
2-Methylcitric acid	1.11927	189.039	75077	26946.2	19777.3	21867.4	I	Carboxylic acids and derivatives	Tricarboxylic acids and derivatives
Eicosenoic acid	10.2513	328.321	114969	11339.9	3301.9	5704.07	I	Fatty Acyls	Fatty acids and conjugates
1b,3a,12a-Trihydroxy-5b-cholanoic acid	11.1625	391.284	112116	51410	37935.9	45520	V	Steroids and steroid derivatives	Bile acids, alcohols and derivatives
Indoleacetic acid	4.10198	158.06	5.39715	530.641	46286.3	109177	IV	Indoles and derivatives	Indolyl carboxylic acids and derivatives
Tetrahydrofolic acid	2.63032	446.178	120727	119867	365419	438672	VII	Pteridines and derivatives	Pterins and derivatives
Phellodensin F	2.77097	503.191	168840	370458	437377	378669	VI	Indanes	Indanones
gibberellin A28	3.27693	377.159	489982	269123	303507	291534	VIII	Prenol lipids	Diterpenoids
(3S)-7-hydroxy-2',3',4',5',8-pentamethoxyisoflavan	3.63328	377.159	678776	194888	73091.9	76786.1	I	Flavonoids	O-methylated flavonoids
Docosatrienoic acid	9.98127	352.321	48240.9	36360.9	31703.9	28246.3	VIII	Fatty Acyls	Fatty acids and conjugates
Indolelactic acid	2.9573	188.071	916.399	5901.05	7001.81	4821.86	VI	Indoles and derivatives	Indolyl carboxylic acids and derivatives
Lupinisoflavone D	4.399	353.101	36518.1	42881.2	187828	150185	VII	Isoflavonoids	Isoflavans
Sanaganone	9.03208	345.112	0	87707.8	93573.3	58667.7	VI	Carboxylic acids and derivatives	Amino acids, peptides, and analogues
1,2-Dihydro-5-hydroxy-2-(1-hydroxy-1-methylethyl)-4-(isobutyryl)-6-phenylfurano[2,3-h][1]benzopyran-8-one	7.63767	409.164	2272.56	715411	614113	539265	VI	Coumarins and derivatives	Furanocoumarins
Lupinisoflavone L	4.09675	437.159	64347.8	260460	930099	948622	VII	Isoflavonoids	Isoflavans
Lithocholic acid	9.92773	394.331	0	16948.6	52380.1	13211.5	III	Steroids and steroid derivatives	Bile acids, alcohols and derivatives
N-stearoyl valine	10.5051	406.329	431827	589090	666475	719678	VIII	Carboxylic acids and derivatives	Amino acids, peptides, and analogues
3-methyl-tetradecanedioic acid	8.54663	273.206	34335.9	40072	30558.3	30660.2	VIII	Fatty Acyls	Fatty acids and conjugates
3beta-hydroxy-4beta-methyl-5alpha-cholest-7-ene-4alpha-carbaldehyde	11.1841	429.372	40470	178328	12060.5	12017.7	II	Steroids and steroid derivatives	Cholestane steroids
Dehydrorotenone	4.6276	393.133	36793.8	471605	1.27697e+06	3.28522e+06	IV	Isoflavonoids	Isoflav-2-enes
Barbigerone	7.27923	395.149	0	54111	145210	135798	VII	Protoberberine alkaloids and derivatives	Not Available
2,8-Dihydroxy-3,9,10-trimethoxypterocarpan	3.56473	347.112	657958	1.32342e+06	2.22255e+06	1.92122e+06	VI	Isoflavonoids	Furanoisoflavonoids
MGDG(16:0/18:2(9Z,12Z))	13.3215	777.548	109131	539905	159622	21465.8	II	Glycerophospholipids	Glycerophosphoglycerols
6-C-Glucopyranosylepicatechin	2.1095	453.139	1820.19	6959.38	44296.6	100160	IV	Flavonoids	Biflavonoids and polyflavonoids
Lophirone E	4.74338	373.107	27485.3	75295.2	124696	136067	VII	Benzene and substituted derivatives	Diphenylethers
10-hydroxy-2E-decenoic acid	2.90945	187.133	455.328	10532.2	4790.49	2715.43	II	Fatty Acyls	Fatty acids and conjugates
Calopogoniumisoflavone B	5.53707	349.107	54076.2	40552.9	19191.2	14036.6	V	Isoflavonoids	Pyranoisoflavonoids
Glycitein	4.1814	267.065	40174	83527.8	135512	121641	VI	Isoflavonoids	Isoflav-2-enes
Koaburanin	6.37802	387.144	6890.84	208370	106903	79378.7	II	Fatty Acyls	Fatty alcohols
2,10-dihydroxy-4,6,8-decatriynoic acid	4.04423	175.039	55.5847	203.672	984.875	16651.1	IV	Fatty Acyls	Fatty acids and conjugates
4-O-Methyl-3',4'-methylenedioxymopanan-4alpha-ol	5.36812	311.091	39451.8	32402.5	26583.7	24596	VIII	Benzodioxoles	Not Available
Guibourtinidol-7-methyl ether	2.7816	255.101	13892.5	57777.1	37783.2	23580.3	II	Flavonoids	O-methylated flavonoids
Purpuritenin B	4.49447	293.117	8142.01	11418.7	25738.1	48255.9	IV	Fatty Acyls	Fatty alcohols
Fludrocortisone acetate	3.5068	445.2	10292	37560.5	170378	183635	VII	Steroids and steroid derivatives	Pregnane steroids
Dodecanedioic acid	4.03897	213.148	20960.3	4596.43	2135.11	349.32	I	Fatty Acyls	Fatty acids and conjugates
Scandinone	4.66415	419.185	319988	98321	12075.5	1380.85	I	Steroids and steroid derivatives	Steroid lactones
9,12-hexadecadienoic acid	4.48915	253.216	7283.78	17869.3	12946.7	8446.13	II	Fatty Acyls	Fatty acids and conjugates
3,7-Dimethyl-2E,6E-decadien-1,10-dioic acid	6.45432	209.117	12963.7	13963.3	11308.2	11613.5	VIII	Fatty Acyls	Fatty alcohol esters
Mundulone	3.5542	435.18	37896.6	34129.1	111833	131983	VII	Organooxygen compounds	Carbonyl compounds
N-stearoyl GABA	9.37725	370.331	35475.4	32493.7	26074.8	26759.3	VIII	Carboxylic acids and derivatives	Amino acids, peptides, and analogues
Neoglabrescin A	3.07297	433.185	3298.23	17767.8	31891.2	79970.6	IV	Fatty Acyls	Fatty alcohols
Rotenonic acid	4.10198	815.294	233865	143501	672112	807464	VII	Prenol lipids	Triterpenoids
O-Desmethylangolensin	4.40957	241.086	31971.3	77130.7	13012.3	5637.93	II	Alpha-methyldeoxybenzoin flavonoids	Not Available
20-carboxy-LTB4	4.08447	365.197	1.36602e+06	404253	130447	49838.7	I	Fatty Acyls	Eicosanoids
Gibberellin A9	3.24952	361.165	3.11196e+07	2.26887e+07	2.12595e+07	1.81376e+07	VIII	Prenol lipids	Diterpenoids
3-hydroxy-suberic acid	2.96502	379.161	28804.8	30155.2	68832.2	97909.2	VII	Hydroxy acids and derivatives	Medium-chain hydroxy acids and derivatives
5,7-Dihydroxy-6-C-methylflavone 7-xylosyl-(1->3)-xyloside	4.8201	577.157	39560.8	54489.3	122355	96937	VII	Flavonoids	Flavonoid glycosides
2,3-Dinor-6-keto-prostaglandin F1 a	4.18982	387.202	0	0	0	35898.8	IV	Fatty Acyls	Eicosanoids
(S)-3,4-Dihydroxybutyric acid	0.847317	239.077	1.99194e+06	553166	158848	127642	I	Hydroxy acids and derivatives	Beta hydroxy acids and derivatives
Quercetin 5,3',4'-trimethyl ether 3-galactosyl-(1->2)-rhamnoside-7-rhamnoside	4.94278	797.25	1.10965e+06	1.19255e+06	1.13716e+06	938468	VIII	Flavonoids	Flavonoid glycosides
4,2'-Dihydroxy-4',6'-dimethoxychalcone 4-O-(5'''-O-p-cinnamoyl)-apiofuranosyl-(1'''->2'')-glucoside	4.59643	769.236	49462.6	38177.9	337194	416221	VII	Isoflavonoids	Isoflavonoid O-glycosides
Chlorogenic acid	3.02865	399.093	1157.9	20262.2	169491	11243.1	III	Organooxygen compounds	Alcohols and polyols
Robinetinidol-(4alpha->8)-catechin-(6->4alpha)-robinetinidol	2.73492	865.198	278479	486598	142709	271019	II	Flavonoids	Biflavonoids and polyflavonoids
Nicotinuric acid	2.72412	359.099	42287.5	5381.82	4882.63	5210.54	I	Carboxylic acids and derivatives	Amino acids, peptides, and analogues
Butyl 3-O-beta-D-glucopyranosyl-butanoate	2.65257	367.161	6480.94	9872.95	25130.7	15371.3	III	Anthracenes	Anthraquinones
PC(15:0/20:3(5Z,8Z,11Z))	7.88378	814.56	21083.2	61947.5	43595.8	5523.49	II	Glycerophospholipids	Glycerophosphocholines
Neodunol	4.45127	559.14	98462.5	65079.3	19531	8656.49	V	Isoflavonoids	Furanoisoflavonoids
Dichotosin	2.94365	493.172	104912	38329.6	7185.74	8997.16	I	Prenol lipids	Diterpenoids
5-Methoxytryptamine	2.60233	235.108	7234.83	14506.2	5030.33	3165.54	II	Indoles and derivatives	Tryptamines and derivatives
Naringenin	3.97333	317.066	17827.3	56130	11688.4	3928.82	II	Flavonoids	Flavans
Zearalenone	3.49038	363.145	333375	175929	26906.3	3601.68	I	Flavonoids	O-methylated flavonoids
Succinyladenosine	1.83618	382.1	19294.3	30624.2	114355	96712.3	VII	Purine nucleosides	Not Available
1-(alpha-Methyl-4-(2-methylpropyl)benzeneacetate)-beta-D-Glucopyranuronic acid	2.88485	381.155	67694.9	10805.4	4256.07	2978.7	I	Fatty Acyls	Fatty acyl glycosides
7-O-Methylpeltogynol	3.20783	361.093	346959	13600	22616.8	23603.5	I	Organooxygen compounds	Carbohydrates and carbohydrate conjugates
Bilirubin	5.46458	583.256	0	671.161	11979.2	19907.8	IV	Tetrapyrroles and derivatives	Bilirubins
5a-Cholestane-3a,7a,12a,23,25-pentol	10.6192	451.343	23419.6	9.20479	36.8516	58.1143	I	Steroids and steroid derivatives	Bile acids, alcohols and derivatives
terpentecin	5.53825	363.181	493987	185348	87600.4	70181.6	I	Steroids and steroid derivatives	Steroid lactones
Resveratrol	3.83003	273.077	13027.9	3533.11	2935.33	15318.2	IV	Stilbenes	Not Available
Pinnasterol	8.53837	491.301	24222.4	1298.11	214.465	0	I	Steroids and steroid derivatives	Stigmastanes and derivatives
Auriculoside	2.66913	495.151	9088.51	103147	28637.7	14288	II	Tannins	Hydrolyzable tannins
N-stearoyl GABA	9.21697	368.317	6630.02	6044.61	5101.92	5351.96	VIII	Carboxylic acids and derivatives	Amino acids, peptides, and analogues
Stoloniferone A	10.9957	425.306	11585.1	7945.24	6906.93	6621.87	VIII	Morphinans	Not Available
Durlettone	7.87277	335.129	0	9381.83	8388.25	10800.7	VI	Prenol lipids	Monoterpenoids
5,7,3'-Trihydroxy-6,4',5'-trimethoxyflavanone	2.66362	407.099	8628.7	10369.8	19501.6	22812.7	VII	Flavonoids	O-methylated flavonoids
Epsilon-(gamma-Glutamyl)-lysine	2.46895	274.141	5751.77	10740.6	3850.36	2775.63	II	Carboxylic acids and derivatives	Amino acids, peptides, and analogues
Visnagin	2.51938	275.056	47.8264	13.916	7906.23	10263	VII	Tannins	Hydrolyzable tannins
N-oleoyl isoleucine	10.4715	394.332	8.02457	6614.86	20631.7	11745.4	III	Carboxylic acids and derivatives	Amino acids, peptides, and analogues
N-palmitoyl glutamine	8.67865	383.291	1270.37	2541.45	6760.95	170.314	III	Indoles and derivatives	Indoles
PE(17:2(9Z,12Z)/0:0)	5.42075	508.268	15858.7	1053.16	0.661124	0.00168371	I	Glycerophospholipids	Glycerophosphoethanolamines
Malaccol	5.2405	735.171	46260.1	104071	71544.9	55101.1	VI	Fatty Acyls	Fatty acyl glycosides
Phenylpyruvic acid	4.36528	327.087	1523.47	74.0522	1652.02	7288.94	IV	Benzene and substituted derivatives	Phenylpyruvic acid derivatives
Ulexone B	6.38673	447.145	35.704	17177.3	1575.26	53.5313	II	Prenol lipids	Monoterpenoids
12S-HHT	5.44828	325.202	12899.9	61.4975	737.089	12.6004	I	Fatty Acyls	Fatty acids and conjugates
9-hydroxy-5Z-nonenoic acid	4.18448	343.212	12259.2	915.047	1156.56	273.707	I	Steroids and steroid derivatives	Bile acids, alcohols and derivatives
Phosphoserine	0.815983	369.01	20.0425	3966.96	8333.12	1988.81	III	Carboxylic acids and derivatives	Amino acids, peptides, and analogues
Euchrenone b3	3.82472	507.166	1630.04	409.649	12975.4	11955.6	VII	Steroids and steroid derivatives	Steroid lactones
Amorphigenol O-vicianoside	5.29285	767.241	1452.51	21828	227471	209005	VII	Diarylheptanoids	Cyclic diarylheptanoids
1-Hydroxyvitamin D3 cellobioside	8.65588	769.437	27853.1	1340.93	17.022	0	I	Steroids and steroid derivatives	Vitamin D and derivatives
5-HEPE	7.97217	317.212	207.965	2165.11	3457.07	2155.89	VI	Fatty Acyls	Eicosanoids
PG(16:0/20:4(5Z,8Z,11Z,14Z))	9.93565	769.502	229689	378331	297624	191913	VIII	Glycerophospholipids	Glycerophosphoglycerols
L-Glutamine	0.809133	147.076	2.87252e+06	4.53291e+06	3.5708e+06	762529	II	Carboxylic acids and derivatives	Amino acids, peptides, and analogues
Pyroglutamic acid	0.81435	130.05	2.73396e+06	4.98126e+06	4.69674e+06	1.64311e+06	VI	Carboxylic acids and derivatives	Amino acids, peptides, and analogues
Dimethyl-L-arginine	0.7935	203.15	32574.8	144403	193553	161717	VI	Carboxylic acids and derivatives	Amino acids, peptides, and analogues
1-Methylinosine	0.8717	305.086	1.58706e+06	1.29244e+06	80722	43693.4	V	Purine nucleosides	Not Available
5-Hydroxy-L-tryptophan	1.72697	221.092	244689	81821.6	33678.7	35868.9	I	Indoles and derivatives	Tryptamines and derivatives
Norepinephrine	2.89867	187.108	4115.91	5081.39	2530.36	1806.06	V	Phenols	Benzenediols
L-Phenylalanine	0.8874	166.086	66884.6	113036	41108	18310.9	II	Carboxylic acids and derivatives	Amino acids, peptides, and analogues
Tyramine	0.89265	120.081	68795.8	97133.6	30335.8	14465.9	V	Benzene and substituted derivatives	Phenethylamines
Deoxyuridine	0.824767	229.082	49545.1	47860.6	40225.4	39794.6	VIII	Pyrimidine nucleosides	Pyrimidine 2'-deoxyribonucleosides
L-Isoleucine	11.1733	114.092	191495	214644	167721	174292	VIII	Carboxylic acids and derivatives	Amino acids, peptides, and analogues
8-Hydroxyguanine	0.8717	335.097	411090	226264	29828.6	26438.5	I	Imidazopyrimidines	Purines and purine derivatives
Acetylglycine	0.809133	235.092	48648.1	32991.2	36882.5	18065.9	V	Carboxylic acids and derivatives	Amino acids, peptides, and analogues
Enantiomultijugin	5.0483	405.133	1.70905e+07	1.54837e+07	1.11414e+07	1.2457e+07	VIII	Carboxylic acids and derivatives	Amino acids, peptides, and analogues
4alpha,14alpha-dimethyl-24-methylene-cholest-7,9(11)-dien-3beta-ol	10.1162	425.377	149204	303381	689117	617358	VII	Steroids and steroid derivatives	Cholestane steroids
Maximaisoflavone B	5.6952	351.122	2.25184e+06	2.59002e+06	2.36044e+06	2.02093e+06	VIII	Isoflavonoids	Isoflav-2-enes
2-methyl-dodecanedioic acid	10.3701	245.174	14148.4	10649.2	12982.8	12084	VIII	Fatty Acyls	Fatty acids and conjugates
gibberellin A17	3.78113	361.164	34084.3	192209	125599	86826	II	Prenol lipids	Diterpenoids
Lespedeol A	4.3138	425.195	0	60.1088	43122.8	26936.9	VII	Benzene and substituted derivatives	Diphenylmethanes
Chlorophorin	9.38797	398.232	151288	44667.7	49951	118987	V	Halohydrins	Chlorohydrins
3-maleylpyruvic acid	0.966517	169.013	4192.71	4118.26	8600.25	9802.12	VII	Keto acids and derivatives	Alpha-keto acids and derivatives
8-Cinnamoyl-3,4-dihydro-5,7-dihydroxy-4-phenylcoumarin	6.76433	404.149	0	10932.6	91234.2	976668	IV	Prenol lipids	Tetraterpenoids
Alchornoic acid	6.7429	342.3	46630.1	88654.7	55142.1	21748.2	II	Dihydrofurans	Furanones
18-oxo-Resolvin E1	3.63853	349.201	68138	388638	226499	154623	II	Fatty Acyls	Eicosanoids
Denticulaflavonol	9.7187	576.332	105247	43173.8	49312.5	48754.9	V	Fatty Acyls	Fatty alcohols
Urocanic acid	14.579	139.05	499885	632713	488977	511365	VIII	Azoles	Imidazoles
Oleanolic acid	9.48255	439.357	496386	71433.7	130336	4686.47	I	Prenol lipids	Triterpenoids
Apigeniflavan 5-O-xyloside	3.81273	373.128	306867	250676	225071	185622	VIII	Flavonoids	Flavonoid glycosides
1-Methylhistidine	0.730483	170.092	6641.43	21548.4	66386.7	44225.3	VII	Carboxylic acids and derivatives	Amino acids, peptides, and analogues
Fisetinidol	3.78113	275.091	69503.8	17982.4	17611.3	82465.6	IV	Organonitrogen compounds	Amines
Ferrugone	4.74338	391.117	171880	502991	811807	873359	VII	Steroids and steroid derivatives	Pregnane steroids
Volubinol	5.45865	415.138	28790.8	103875	472848	452290	VII	Flavonoids	Flavones
12,15-epoxy-13,14-dimethyl-12,14-eicosadienoic acid	10.6293	351.289	1665.43	10820.6	38565.8	68097.6	IV	Fatty Acyls	Fatty acids and conjugates
Norselic acid B	9.88492	439.32	1979.46	181240	340230	136790	III	Benzofurans	Dibenzofurans
Procyanidin B1	2.63562	579.149	290641	487656	212852	370056	VIII	Flavonoids	Biflavonoids and polyflavonoids
Campesterol	11.3301	383.367	81018.4	11235.4	1171.9	4817.34	I	Steroids and steroid derivatives	Ergostane steroids
Epicatechin 3-O-p-hydroxybenzoate	7.33328	411.107	0	39080.5	95693.2	119879	VII	Benzene and substituted derivatives	Benzoic acids and derivatives
Porphobilinogen	0.86125	227.102	36351.9	33985.9	28581.4	22521.6	VIII	Organonitrogen compounds	Amines
GlcCer(d18:2/16:0)	12.1512	720.538	494349	251683	157918	253155	V	Sphingolipids	Ceramides
2,8-Dihydroxy-3,4,9,10-tetramethoxypterocarpan	3.39707	377.123	1.85755e+06	2.64509e+06	3.80439e+06	3.62583e+06	VI	Isoflavonoids	Furanoisoflavonoids
Bichanin A 7-O-glucoside-6''-malonate	3.62802	550.156	2553.8	2231.07	67831.1	192641	IV	Flavonoids	Flavonoid glycosides
Capsaicin	4.8019	325.248	56214.7	23243.7	31711.2	36412.7	VIII	Phenols	Methoxyphenols
Moronic acid	7.8219	437.341	553016	135911	95507.1	5593.5	I	Diazines	Pyrimidines and pyrimidine derivatives
7,8-(2,2-Dimethylpyrano)-3,4'-dihydroxy-5-methoxyflavan	4.01793	355.154	699855	250332	60636.6	51703	I	Flavonoids	Flavonoid glycosides
Quassin	5.34132	371.185	384.614	411498	649059	264440	III	Prenol lipids	Terpene lactones
Chlorogenic acid	4.30852	355.102	1476.43	1367.18	86720.2	315301	IV	Organooxygen compounds	Alcohols and polyols
Pelargonidin	3.0572	272.068	297323	3724.91	7369.69	20469.8	I	Flavonoids	Flavonoid glycosides
Succinyladenosine	1.77142	384.115	31781.9	69447.5	281228	290946	VII	Purine nucleosides	Not Available
Estriol-3-glucuronide	4.77	447.201	5092.32	172225	340288	367317	VII	Steroids and steroid derivatives	Steroidal glycosides
C19 Sphingosine-1-phosphate	6.54123	416.254	29163.6	34467	20944.9	22499.2	VIII	Sphingolipids	Phosphosphingolipids
4-keto pentadecanoic acid	4.1654	239.2	20854	8353.52	5190.24	4666.56	I	Fatty Acyls	Fatty acids and conjugates
Angelic acid	1.07557	201.112	2515.02	3025.67	2050.81	2435.36	VIII	Fatty Acyls	Fatty acids and conjugates
12,13-dihydroxy-11-methoxy-9-octadecenoic acid	3.95997	327.252	2380.28	86632.2	429812	504830	VII	Fatty Acyls	Fatty acids and conjugates
PI(18:3(6Z,9Z,12Z)/0:0)	9.1106	593.273	6.62216e+06	3.26688e+06	6.46451e+06	8.23406e+06	VIII	Glycerophospholipids	Glycerophosphocholines
Mirificin	4.49368	547.146	446051	392656	432933	247731	VIII	Prenol lipids	Triterpenoids
2-Methoxyestrone 3-glucuronide	3.6065	521.203	5.31438e+07	2.07299e+07	4.69427e+06	3.51935e+06	I	Steroids and steroid derivatives	Steroidal glycosides
(-)-11-hydroxy-9,10-dihydrojasmonic acid 11-beta-D-glucoside	3.10772	389.182	216948	101957	30619.9	28124.5	I	Saccharolipids	Not Available
6-Hydroxyluteolin 5,6,3',4'-tetramethyl eter 7-cellobioside	4.74005	681.204	776083	1.9338e+06	4.36681e+06	3.84136e+06	VII	Flavonoids	Flavonoid glycosides
Folitenol	3.72347	435.181	65959.2	56701.9	135685	142286	VII	Alcohols and polyols	Tertiary alcohols
4,6'-Epoxyorotiniflavan-4-ol	4.29083	481.186	241636	62330.6	6046.14	10703.5	I	Organooxygen compounds	Carbonyl compounds
Diffutin	3.07608	509.166	52960	121219	122394	104952	VI	Sulfoxides	Not Available
L-Oleandrosyl-oleandolide	8.26052	529.302	92510.6	41816.1	49962.8	39731.5	V	Organooxygen compounds	Carbohydrates and carbohydrate conjugates
Acacetin 7-(4'''-acetylrutinoside)	4.90005	679.187	120874	29923.3	23906.3	21669.3	I	Flavonoids	Flavonoid glycosides
Biopterin	1.15858	282.084	68781	43802.6	39086.1	9253.62	V	Pteridines and derivatives	Pterins and derivatives
8-Hydroxyguanosine	3.20783	597.164	9202.17	33794.1	104510	91322.1	VII	Purine nucleosides	Not Available
Dalpanitin	3.59593	507.114	18247.1	49680.3	90855.8	110710	VII	Azoles	Imidazoles
Indolelactic acid	3.27035	250.072	88391.3	393494	151750	71619.8	II	Indoles and derivatives	Indolyl carboxylic acids and derivatives
10S,11R-epoxy-punaglandin 4	3.2339	559.195	5.00621e+06	6.69328e+06	5.21708e+06	4.09437e+06	VIII	Fatty Acyls	Eicosanoids
5,2',4',5'-Tetrahydroxy-3-(3-hydroxy-3-methylbutyl)-6'',6''-dimethylpyrano[2'',3'':7,8]flavone	4.63977	499.161	80190.6	72262.3	33475.5	12669.5	V	Flavonoids	O-methylated flavonoids
Matteucinol 7-O-beta-D-apiofuranosyl(1->6)-beta-D-glucopyranoside	3.6277	653.208	670334	40140.6	28294.4	21228.2	I	Organooxygen compounds	Carbohydrates and carbohydrate conjugates
Isoliquiritigenin 2'-glucosyl-(1->4)-rhamnoside	4.61832	563.177	159394	47518.3	12627.2	3343.78	I	Steroids and steroid derivatives	Steroid lactones
Flavaprenin 7,4'-diglucoside	5.46993	709.233	130833	192254	488329	536754	VII	Flavonoids	Flavonoid glycosides
Isoliquiritigenin 4'-O-glucoside 4-O-apiofuranosyl-(1'''->2''')-glucoside	4.61832	757.219	85695.3	5941.77	1388.83	291.718	I	Flavonoids	Flavonoid glycosides
Cladrin 7-O-glucoside	3.9522	505.135	3979.01	3602.15	8526.08	9198.55	VII	Flavonoids	Flavonoid glycosides
Guibourtinidol-7-methyl ether	3.20783	317.103	116534	662.202	125.74	37.2642	I	Flavonoids	O-methylated flavonoids
2-hydroxy-10-undecenoic acid	2.74572	245.139	3311.56	12560.2	2726.02	2157.44	II	Hydroxy acids and derivatives	Medium-chain hydroxy acids and derivatives
methyl 9-hydroperoxy-10,12,13,15-bisepidioxy-16E-octadecenoate	3.86732	433.208	166.397	7014.41	66927.2	43455.5	VII	Saccharolipids	Not Available
Anhydroicaritin 3-(6'''-acetylgalactosyl)(1->3)-rhamnoside-7-glucoside	2.77802	925.298	39058.7	141437	252071	236849	VII	Flavonoids	Flavonoid glycosides
Lupinisoflavone M	3.72347	501.176	337.242	7233.46	14212.9	18580.9	VII	Isoflavonoids	Isoflavans
Davallioside A	4.85202	580.166	142138	112070	138688	140998	VIII	Prenol lipids	Triterpenoids
18-acetoxy-PGF2alpha-11-acetate	5.92347	499.255	584.044	971.337	4654.76	188.843	III	Phenol esters	Not Available
L-Cystathionine	2.82087	267.066	4592.38	8125.15	10085.9	10197.1	VI	Carboxylic acids and derivatives	Amino acids, peptides, and analogues
Alpha-ketoisovaleric acid	3.18167	231.087	7042.83	16507.7	14867.9	12407.9	VI	Keto acids and derivatives	Short-chain keto acids and derivatives
10-Nitrolinoleic acid	5.58618	324.218	0	6660.47	587.276	546.331	II	Fatty Acyls	Lineolic acids and derivatives
Lonchocarpenin	4.66082	447.181	58737.1	12928.1	763.112	100.178	I	Flavonoids	Flavones
7-Geranylformononetin	4.53117	449.197	17080	1338.6	318.962	607.481	I	Isoflavonoids	O-methylated isoflavonoids
fumagillin	4.90005	503.229	8840.25	7230.87	1207.93	355.939	V	Phenols	Methoxyphenols
Gummiferol	4.12148	331.082	11545.6	4704.9	495.748	0	I	Flavonoids	Flavones
4'-Hydroxy-3,5,6,7,3',5'-hexamethoxyflavone	3.75017	463.124	42.5558	34.4137	103.281	4432.49	IV	Flavonoids	O-methylated flavonoids
Itaconic acid	0.824767	148.06	629851	4.30086e+06	7.02506e+06	4.42683e+06	VI	Fatty Acyls	Fatty acids and conjugates
Jasmonic acid	3.0572	211.133	19647.3	9090.47	3597.31	3392.11	I	Fatty Acyls	Lineolic acids and derivatives
Calomelanol C	5.82663	405.133	4.69253e+06	4.24281e+06	2.92677e+06	2.07792e+06	V	Prenol lipids	Triterpenoids
Praecanson A	14.8856	381.169	496852	1.49005e+06	1.48715e+06	1.42654e+06	VI	2-arylbenzofuran flavonoids	Not Available
Euchrenone b3	4.55352	463.175	112575	183954	467860	421524	VII	Steroids and steroid derivatives	Steroid lactones
4'-Methoxychalcone	8.22243	221.096	8175.41	88313.8	80991.6	77751.9	VI	Linear 1,3-diarylpropanoids	Chalcones and dihydrochalcones
6-Hydroxymelatonin	2.98358	231.113	531.651	26593.1	77968.8	48102.9	III	Indoles and derivatives	Hydroxyindoles
Cer(d18:2/18:1)	12.5954	562.519	84304.2	47274.8	61708.5	76987.4	VIII	Sphingolipids	Ceramides
L-Dopa	2.74418	180.065	37719.8	30181.7	6906.3	4949.62	V	Carboxylic acids and derivatives	Amino acids, peptides, and analogues
34:5(19Z,22Z,25Z,28Z,31Z)	11.8863	516.477	89236.8	80636.4	40269.5	41446.5	V	Glycerophospholipids	Glycerophosphocholines
10-Hydroxyloganin	8.45057	429.136	1962.4	778291	1.22559e+06	1.24331e+06	VII	Kavalactones	Not Available
Dextromethorphan	6.10638	294.182	66407.1	9.77986	42.4758	46.213	I	Morphinans	Not Available
2,5-dimethyl-2E-tridecenoic acid	8.17522	258.243	66854.3	46058.5	47630.4	28794.4	V	Fatty Acyls	Fatty acids and conjugates
3-Hydroxyglutaric acid	1.42993	131.034	2703.71	1935.6	729.919	690.801	V	Hydroxy acids and derivatives	Beta hydroxy acids and derivatives
30:5(15Z,18Z,21Z,24Z,27Z)	9.66475	425.377	73157.6	64923.8	57732.5	5743.26	V	Steroids and steroid derivatives	Steroid esters
prednisone	3.53315	341.174	1175.98	239495	659002	787107	VII	Steroids and steroid derivatives	Hydroxysteroids
9,10-Epoxy-3Z,6Z-tricosadiene	11.8431	352.357	20405.3	17496.2	17561.1	16579.7	VIII	Fatty Acyls	Fatty alcohols
5-O-Methylchamanetin	4.19202	377.138	187875	77191.9	14302.6	15327.4	I	Carbonyl compounds	Ketones
Butyl 4'-O-butanoyl-6-O-hexadecanoyl-neohesperidoside	8.13815	708.489	60529.3	31086.9	23190.9	24111.5	V	Steroids and steroid derivatives	Steroidal glycosides
Semilicoisoflavone B	4.7807	353.102	9219.43	9480.82	17887.3	14914.8	VI	Isoflavonoids	Pyranoisoflavonoids
Durlettone	3.5542	337.143	86635.7	99277.5	292756	329895	VII	Prenol lipids	Monoterpenoids
2-Methoxyestrone 3-glucuronide	5.67955	459.201	0	419066	2.57032e+06	1.34953e+06	III	Steroids and steroid derivatives	Steroidal glycosides
3-O-alpha-L-rhamnopyranosyl-3-hydroxydecanoic acid	2.92017	352.233	18922.9	2404.93	263.048	178.129	I	Organooxygen compounds	Carbohydrates and carbohydrate conjugates
Calopogoniumisoflavone A	4.28207	335.127	81162.5	30458	31237.3	84112.1	VIII	Isoflavonoids	Isoflavans
Dalpaniculin	4.1973	554.186	88648	75970.6	136269	94094.1	VIII	Coumarins and derivatives	Not Available
Riboflavin	2.96783	377.145	132464	375550	1.70444e+06	2.34011e+06	VII	Pteridines and derivatives	Alloxazines and isoalloxazines
Lonchocarpin	3.5542	307.132	42096	29603.4	94566.8	106192	VII	Isoflavonoids	Furanoisoflavonoids
Cladrin 7-O-glucoside	3.6122	443.133	386385	1154.74	1534.32	2117.54	I	Flavonoids	Flavonoid glycosides
Sorbic acid	1.74362	225.112	9.23807	2578.79	10376	21890.6	IV	Dihydrofurans	Furanones
D-Glucose	0.918983	198.097	2587.94	4954.78	5477.28	10962.6	IV	Organooxygen compounds	Carbohydrates and carbohydrate conjugates
18-hydroxy-9S,10R-dihydroxy-stearic acid	3.99695	333.263	0	13672.7	123507	121250	VII	Fatty Acyls	Lineolic acids and derivatives
Formononetin 7-O-laminaribioside	5.4482	575.175	372901	353321	728408	556694	VI	Flavonoids	Flavonoid glycosides
3,12-dihydroxy palmitic acid	4.13875	271.226	5026.96	20381.2	65879.2	65498.5	VII	Fatty Acyls	Fatty acids and conjugates
Isorhamnetin	5.89028	299.055	90918.2	610.101	372.877	191.121	I	Flavonoids	Flavones
1-O-(4-hydroxy-2-methylene-butanoyl)-beta-D-glucopyranose	0.826467	323.098	85170.6	251946	106789	71339.9	II	Tannins	Not Available
Mesquitol-4beta-ol 3,8-dimethyl ether	6.64813	667.203	6232.84	3178.58	11310.4	35852	IV	Flavonoids	O-methylated flavonoids
gamma-CEHC Glc	3.76085	425.182	12163.9	15806.3	51119.3	51538.1	VII	Benzopyrans	1-benzopyrans
Neoglabrescin A	3.07083	495.187	970.854	19572.3	90596.2	107537	VII	Fatty Acyls	Fatty alcohols
Adenosine monophosphate	1.49618	346.056	482.719	2310.71	18673.2	10955.9	III	Purine nucleotides	Purine ribonucleotides
Coproporphyrinogen I	4.75598	705.312	99208.2	363044	731817	722136	VII	Tetrapyrroles and derivatives	Porphyrins
Fujikinetin 7-O-laminaribioside	4.63977	681.167	30392.2	103196	156350	68370.8	III	Flavonoids	Flavonoid glycosides
Paramethasone acetate	3.9522	479.208	2440.72	27555.9	84893	70499.1	VII	Steroids and steroid derivatives	Pregnane steroids
Rubone	3.9364	373.129	37183.5	93121.7	12157.5	5264.36	II	Imidazopyrimidines	Purines and purine derivatives
Glutathione	0.878617	306.076	442.783	113865	1.73953e+06	845700	III	Carboxylic acids and derivatives	Amino acids, peptides, and analogues
Prostaglandin D3	3.65445	349.202	736.532	12924.3	26877.5	15.6295	III	Fatty Acyls	Eicosanoids
Rotenonic acid	7.5094	395.15	522.988	16847.3	33797.8	14959.3	III	Prenol lipids	Triterpenoids
(3S)-3',7-dihydroxy-2',4',5',8-tetramethoxyisoflavan	3.81412	361.129	57948.2	7173.48	2284.57	1503.38	I	Isoflavonoids	O-methylated isoflavonoids
Cacalol	3.62238	227.107	45692.8	51815.4	66619.1	52728.3	VIII	Isoflavonoids	O-methylated isoflavonoids
Retinyl beta-glucuronide	7.92785	461.254	4454.46	15296.7	12635.8	13122.7	VI	Prenol lipids	Terpene glycosides
(+)-2-Sterpurene-6,12,15-triol	5.94595	297.171	6784.13	5405.99	4420.84	5410.84	VIII	Organooxygen compounds	Alcohols and polyols
L-Aspartyl-L-phenylalanine	2.65808	279.099	12568.4	10477.1	3102.22	4797.36	V	Carboxylic acids and derivatives	Amino acids, peptides, and analogues
2-(2-Methoxyphenyl)-4H-furo[2,3-h]-1-benzopyran-4-one	5.61347	337.071	1243.29	11952.4	10153.3	2309.74	II	Isoflavonoids	O-methylated isoflavonoids
Malonylcarnitine	3.09715	246.098	12034.8	97511.2	5780.48	4920.3	II	Fatty Acyls	Fatty acid esters
Geranioloxyalatum flavone	4.29617	547.218	0	10622.1	16538.6	4204.21	III	Tannins	Complex tannins
10-Hydroxyloganin	2.63605	405.141	6582.99	9719.5	19505.8	70879.5	IV	Kavalactones	Not Available
4,2',4'-Trihydroxy-3-methoxydihydrochalcone	2.80488	333.098	18202.6	22391.9	2070.18	39.3844	V	Linear 1,3-diarylpropanoids	Chalcones and dihydrochalcones
PG(P-20:0/0:0)	9.48662	523.34	1649.21	1386.74	6369.06	56.9281	III	Glycerophospholipids	Glycerophosphocholines
Anhydroicaritin 3-rhamnosyl-(1->2)-rhamnoside	3.08137	705.24	14318.8	34699.5	109795	120818	VII	Steroids and steroid derivatives	Steroid lactones
(-)-Jolkinol A	10.4542	479.244	9077.74	8811.56	1339.23	2360.9	V	Prenol lipids	Monoterpenoids
PI(12:0/15:0)	8.78015	785.447	26.8714	10570.6	17486	6136.34	III	Glycerophospholipids	Glycerophosphocholines
10-hydroxy-2E,8E-Decadiene-4,6-diynoic acid	2.90615	359.15	169.439	5810.31	5457.81	3368.98	VI	Fatty Acyls	Fatty acids and conjugates
3-Methyl-2-oxovaleric acid	3.9364	259.118	533130	802686	522956	523142	VIII	Keto acids and derivatives	Short-chain keto acids and derivatives
11-Dehydro-thromboxane B2	2.64708	367.212	0	52.7198	282.533	3506.47	IV	Fatty Acyls	Eicosanoids
10-hydroxy-8E-Decene-2,4,6-triynoic acid	1.19042	351.087	328.791	1598.06	3753.39	5785.43	VII	Fatty Acyls	Fatty acids and conjugates
Ribothymidine	1.1744	303.083	875.773	2796.24	5143.07	4668.62	VII	Pyrimidine nucleosides	Not Available
Hypoxanthine	1.12977	137.046	7133.23	6820.54	4502.27	4584.62	VIII	Imidazopyrimidines	Purines and purine derivatives
2-Oxoarginine	0.8717	174.087	97048.6	343157	17039.3	19717.6	II	Keto acids and derivatives	Short-chain keto acids and derivatives
D-Xylose	0.829983	133.049	31619.5	10760.5	8365.25	15715.2	I	Organooxygen compounds	Carbohydrates and carbohydrate conjugates
11-acetoxy-3beta,6alpha-dihydroxy-9,11-seco-5alpha-cholest-7-en-9-one.	5.17872	477.357	0	29830.6	268324	323824	VII	Steroids and steroid derivatives	Bile acids, alcohols and derivatives
Argininosuccinic acid	0.809133	291.13	213780	389663	1.14193e+06	310335	III	Carboxylic acids and derivatives	Amino acids, peptides, and analogues
Dodecanoic acid	3.83395	218.211	25517.2	41008.2	15436.2	18738.7	II	Fatty Acyls	Fatty acids and conjugates
2,4-nonadienal	1.12977	156.138	19488.8	20618.9	4254.03	4038.92	V	Organooxygen compounds	Carbonyl compounds
Uridine	0.945333	227.066	246.959	16409.4	31199.9	14223.8	III	Pyrimidine nucleosides	Not Available
Guanosine monophosphate	0.934783	364.065	15785.2	123160	506653	191967	III	Fatty Acyls	Eicosanoids
Cyanomaclurin	0.929517	289.07	43646.3	50424	1199.56	7057.51	V	Benzene and substituted derivatives	Benzophenones
(+)-12a-Hydroxyerythynone	5.61145	423.143	1.76092e+06	1.33636e+06	158396	79907.3	V	Isoflavonoids	Rotenoids
Thymine	0.903167	127.05	9322.83	3867.65	2529.66	4285.36	V	Diazines	Pyrimidines and pyrimidine derivatives
5-oxo-7-octenoic acid	3.77588	139.075	1181.26	2874.39	6055.06	9516.22	VII	Keto acids and derivatives	Medium-chain keto acids and derivatives
Ulexin C	9.32338	401.138	21648.4	83696.3	52776.2	97021.3	VI	Fatty Acyls	Fatty alcohols
6-Hydroxykaempferol 3,5,7,4'-tetramethyl ether 6-rhamnoside	4.73278	487.16	285185	105852	73220.8	80497.4	I	Flavonoids	Flavonoid glycosides
Coleone P	4.229	408.238	17468	65055.1	27501	9398.53	II	Morphinans	Not Available
Salicyluric acid	7.92662	391.114	939.438	539520	585323	570725	VI	Benzene and substituted derivatives	Benzoic acids and derivatives
Isoliquiritigenin 2'-glucosyl-(1->4)-rhamnoside	4.66415	547.181	292013	495925	313041	240934	VIII	Steroids and steroid derivatives	Steroid lactones
5alpha,8alpha-epidioxy-stigmasta-6,9(11),22E-trien-3beta-ol	10.4133	441.336	318.627	18261.5	83725.4	83978.2	VII	Steroids and steroid derivatives	Stigmastanes and derivatives
Millettocalyxin C	4.45722	323.091	86395.1	133102	218877	211941	VI	Depsides and depsidones	Not Available
Dihydrocordoin	3.57527	311.164	0	6733.79	13002.2	13753.7	VII	Dibenzylbutane lignans	Dibenzylbutanediol lignans
Glabrone	5.8635	337.107	9640.33	61181.2	11788.4	9245.41	II	Isoflavonoids	Pyranoisoflavonoids
6-Butyryl-5,7-dihydroxy-8-(3',3'-dimethylallyl)-4-phenylcoumarin	9.22685	393.169	0	6564.33	35131.9	39362.2	VII	Flavonoids	Flavans
Galactitol	0.803917	365.166	64026	0	0	0	I	Organooxygen compounds	Carbohydrates and carbohydrate conjugates
Sayanedine	4.46257	299.091	2696.94	7581.2	14202.2	11515.1	VI	Isoflavonoids	O-methylated isoflavonoids
L-Arginine	0.751633	197.101	12747.6	18390.8	20614.9	7532.25	VIII	Carboxylic acids and derivatives	Amino acids, peptides, and analogues
(17E)-1alpha,25-dihydroxy-26,27-dimethyl-17,20,22,22,23,23-hexadehydro-24a-homovitamin D3 / (17E)-1alpha,25-dihydroxy-26,27-dimethyl-17,20,22,22,23,23-hexadehydro-24a-homocholecalciferol	4.1814	453.336	36348.7	41703.8	103837	100622	VII	Neoflavonoids	Prenylated neoflavonoids
6-Hydroxymyricetin 6,3',5'-trimethyl ether 3-glucoside	3.64373	537.126	0	12466.3	114553	128161	VII	Flavonoids	Flavonoid glycosides
Dalbinol O-glucoside	5.25625	633.182	7.15088e+06	4.95084e+06	1.16588e+06	675892	V	Organooxygen compounds	Carbohydrates and carbohydrate conjugates
Dodecanedioic acid	5.45372	229.144	25438.8	15055.9	8834.23	9311.01	V	Fatty Acyls	Fatty acids and conjugates
Noranhydroicaritin 3-rhamnosyl-(1->2)-rhamnoside	3.6598	645.219	19281.3	43651.1	111712	161021	VII	Steroids and steroid derivatives	Steroid lactones
Phenylacetic acid	3.5428	271.097	308950	433596	566941	396208	VI	Benzene and substituted derivatives	Not Available
2-O-(beta-D-galactopyranosyl-(1->6)-beta-D-galactopyranosyl) 2S-hydroxynonanoic acid	2.93295	497.224	204.801	68179.2	11907.6	2957.32	II	Organooxygen compounds	Carbohydrates and carbohydrate conjugates
D-Ribulose 5-phosphate	0.967417	229.011	245834	381550	455577	168482	VI	Organooxygen compounds	Carbohydrates and carbohydrate conjugates
1-O-(8R-hydroxy-8-methyl-3Z,9-decadienoyl)-beta-D-glucopyranose	3.70755	405.177	0.39593	843.005	14914	17700.9	VII	Tannins	Not Available
Formononetin 7-O-rutinoside	3.73408	575.177	30459.8	307480	230427	209591	VI	Isoflavonoids	Isoflavonoid O-glycosides
3,7,12-Trioxo-5beta-chol-1-en-24-oic Acid	4.83613	445.223	0.00811703	20588.5	61688	36491	III	Steroids and steroid derivatives	Bile acids, alcohols and derivatives
13-Dihydrodaunorubicin	5.48058	574.193	170353	104248	23585.2	4478.55	V	Prenol lipids	Terpene lactones
Tetrahydrocurcumin	4.38665	371.149	2957.36	40150.7	50458.7	24006.9	VI	Diarylheptanoids	Linear diarylheptanoids
PG(6:0/6:0)	3.95747	487.196	2828.65	6359.97	42118.3	70247.4	IV	Glycerophospholipids	Glycerophosphoglycerols
methyl 5-hydroperoxy-6,8,9,11-bisepidioxy-12,14-eicosadienoate	4.26955	459.224	38705.3	43553.9	14579.9	7753.15	V	Organooxygen compounds	Carbohydrates and carbohydrate conjugates
PE(6:0/6:0)	3.94167	410.195	80027.5	2119.96	21.5397	0.00382939	I	Glycerophospholipids	Glycerophosphoethanolamines
5-O-Methylvisamminol	4.0634	579.224	36574.5	69653	107150	75607.3	VI	Organooxygen compounds	Carbohydrates and carbohydrate conjugates
Dehydrorotenone	0.89425	783.245	224.617	1.27735e+06	1.26503e+06	598261	VI	Isoflavonoids	Isoflav-2-enes
cis-5-Tetradecenoylcarnitine	8.92808	368.28	13446	801.61	56.0472	76.0667	I	Fatty Acyls	Fatty acid esters
alatolide	4.1634	349.165	23807.2	5351.02	6647.44	0	I	Pyrans	Pyranones and derivatives
2,6-nonadienoic acid	6.93037	307.192	3238.76	11.079	42.7728	0	I	Fatty Acyls	Fatty acids and conjugates
Japonicumins A	11.4094	469.368	9180.05	5657.75	8045.07	787.543	V	Benzene and substituted derivatives	Styrenes
Brianthein X	2.75108	543.164	369953	426636	330920	238219	VIII	Imidazopyrimidines	Purines and purine derivatives
Prostaglandin F2a	4.15817	399.239	16158.1	13096.7	5183.33	4164.23	V	Fatty Acyls	Eicosanoids
3-dehydroecdysone	6.36478	507.296	6159.04	1041.42	0	0	I	Steroids and steroid derivatives	Bile acids, alcohols and derivatives
3-Sulfinoalanine	4.11623	197	2305.19	448.709	38.6678	18.5322	I	Carboxylic acids and derivatives	Amino acids, peptides, and analogues
Chalconaringenin 2'-O-glucoside 4'-O-gentobioside	4.73473	757.219	46619	4869.01	10569.4	5070.57	I	Flavonoids	Flavonoid glycosides
5,7-dodecadien-1-ol	7.67017	200.201	423393	402889	320331	311838	VIII	Fatty Acyls	Fatty alcohols
Cytosine	0.803917	112.051	195630	185880	162300	99444	VIII	Diazines	Pyrimidines and pyrimidine derivatives
Glutathione	1.12452	308.09	49028.8	190680	1.63671e+06	1.29529e+06	VII	Carboxylic acids and derivatives	Amino acids, peptides, and analogues
p-Cresol	2.60413	91.0542	19693.2	19201.4	14415	11233	VIII	Phenols	Cresols
Topiramate	4.8019	357.132	16445.4	17937.2	22204.2	20637.9	VIII	Dioxolopyrans	Not Available
Kynurenic acid	8.33925	190.05	66040.6	67653.2	52336.5	55289.3	VIII	Quinolines and derivatives	Quinoline carboxylic acids
Aldosterone	3.73898	378.227	37610	60141.8	16053.7	3876.97	II	Steroids and steroid derivatives	Hydroxysteroids
7-Hydroxyflavan	3.3554	475.196	554536	1.19292e+06	1.63466e+06	1.58878e+06	VI	Flavonoids	Flavones
Pyridoxal	0.8404	168.065	73421	68511.5	46968.3	92736.6	VIII	Pyridines and derivatives	Pyridine carboxaldehydes
L-Lysine	0.72	129.102	8317.33	10905.4	15315	8580.62	VI	Carboxylic acids and derivatives	Amino acids, peptides, and analogues
Gummiferol	2.89867	287.091	884.917	3178.75	10624.5	20583.2	IV	Flavonoids	Flavones
4-amino-4-cyano-butanoic acid	0.803917	111.055	19276.8	6825.26	680.391	719.688	I	Benzene and substituted derivatives	Anilides
3-carboxy-4-methyl-5-propyl-2-furanpropanoic acid	3.23502	481.208	237340	91648.5	149535	96952.7	V	Fatty Acyls	Fatty acids and conjugates
8-C-Glucosylorobol	2.8454	449.108	1.98287e+06	54424.4	40546	34507.8	I	Organooxygen compounds	Carbohydrates and carbohydrate conjugates
Caesalpinin N	4.38838	422.253	323.051	85151.2	20834.4	12840.1	II	Prenol lipids	Terpene glycosides
terpentecin	3.32938	365.195	621747	1.90266e+06	2.73043e+06	2.64222e+06	VI	Steroids and steroid derivatives	Steroid lactones
2,5-dimethoxystilbene	8.37607	223.111	417.937	38783.6	52062.3	54608.8	VI	Benzene and substituted derivatives	Methoxybenzenes
Euchrenone b5	4.5589	433.164	20865.5	38620.3	98585.6	79054	VII	Steroids and steroid derivatives	Steroid lactones
Linoside B	4.40428	654.239	138129	122247	394902	598670	VII	Anthracenes	Not Available
Sagittatoside C	4.25023	741.238	0	26311	131341	117030	VII	Prenol lipids	Terpene glycosides
Mevalonic acid	0.9612	131.07	3694.1	6891.9	382.281	164.439	II	Fatty Acyls	Fatty acids and conjugates
Phylloflavan	5.8266	543.151	1.35763e+06	1.19149e+06	916221	692266	VIII	Prenol lipids	Tetraterpenoids
6,7-dihydroxy-4-oxo-2-heptenoic acid	1.43315	347.098	26835.8	83753.2	543143	1.09927e+06	IV	Steroids and steroid derivatives	Bile acids, alcohols and derivatives
Guanosine monophosphate	1.16913	362.051	31326.8	102539	220027	93071.1	III	Fatty Acyls	Eicosanoids
Acetyl-N-formyl-5-methoxykynurenamine	3.07608	527.213	4829.75	82531.8	59908.9	49256.8	VI	Organooxygen compounds	Carbonyl compounds
N-(6-aminohexanoyl)-6-aminohexanoic acid	2.97038	243.171	14627.1	20531.5	16984.1	17320.4	VIII	Organooxygen compounds	Carbonyl compounds
4-Aminohippuric acid	7.68893	239.067	6850.14	8033.4	5001.96	4889.41	VIII	Benzene and substituted derivatives	Benzoic acids and derivatives
3,7-Dimethyl-2E,6E-decadien-1,10-dioic acid	2.76723	225.113	28608	5036.13	1112.84	13.4608	I	Fatty Acyls	Fatty alcohol esters
punaglandin 1	3.80352	601.206	2396.74	344255	517007	423909	VI	Fatty Acyls	Eicosanoids
(25S)-11alpha,20,26-trihydroxyecdysone	4.52045	557.296	1035.3	24777.5	19873.8	12684.2	VI	Steroids and steroid derivatives	Vitamin D and derivatives
6,7,2',3',4'-Pentamethoxyisoflavone	4.62372	417.119	1256.03	9448.28	12751.8	3653.69	III	Isoflavonoids	Isoflav-2-enes
5-Methoxydimethyltryptamine	2.77802	263.14	4371.06	1897.84	164.86	143.767	I	Indoles and derivatives	Tryptamines and derivatives
PC(O-10:1(9E)/2:0)	7.34522	436.247	41107	7565.59	2235.53	2462.13	I	Glycerophospholipids	Glycerophosphocholines
PI(18:1(9Z)/22:2(13Z,16Z))	11.3857	915.598	15353.9	9602.38	9501.82	15840.2	VIII	Glycerophospholipids	Glycerophosphoethanolamines
PA(19:0/0:0)	6.98722	497.289	5350.08	4816.07	48.0698	0	V	Glycerophospholipids	Glycerophosphates
Simvastatin	9.1106	417.265	7037.94	0	111.265	376.65	I	Lactones	Delta valerolactones
MGDG(16:0/18:1(9Z))	14.1133	801.573	10695.3	22530.5	10579.7	3341.33	II	Glycerophospholipids	Glycerophosphoglycerols
Isoschaftoside 2'''-ferulate	2.87425	739.188	774.897	359546	250677	168237	II	Flavonoids	Flavonoid glycosides
PI(16:0/18:2(9Z,12Z))	9.93018	833.518	1.96602e+07	2.09455e+07	1.34647e+07	8.56789e+06	V	Glycerophospholipids	Glycerophosphoinositols
5,4'-Dihydroxy-6-C-prenylflavanone 4'-xylosyl-(1->2)-rhamnoside	4.07393	601.229	68416.8	18450.5	6472.61	4340.37	I	Flavonoids	Flavonoid glycosides
Propionylcarnitine	1.25262	200.128	17993.7	14754.3	20232.8	8025.62	VIII	Fatty Acyls	Fatty acid esters
Harpagoside	2.99937	477.175	70129.7	212479	348745	320560	VI	Organooxygen compounds	Carbohydrates and carbohydrate conjugates
Cyclic AMP	0.9137	330.059	202170	323597	129664	68704.7	II	Purine nucleotides	Cyclic purine nucleotides
L-Histidine	0.730483	156.077	273094	750028	380421	101156	II	Carboxylic acids and derivatives	Amino acids, peptides, and analogues
Symplocoside	2.87722	467.154	480.353	5065.66	71054.2	163557	IV	Flavonoids	Flavonoid glycosides
Adenosine monophosphate	0.9137	348.07	326093	1.23042e+06	5.4404e+06	2.82514e+06	III	Purine nucleotides	Purine ribonucleotides
Ascorbic acid	1.13503	159.029	22693.7	27603.9	4576.58	5268.09	V	Dihydrofurans	Furanones
forskolin	3.32418	428.264	19434.7	348607	212103	260209	VI	Prenol lipids	Sesquiterpenoids
Hexanoylcarnitine	4.53202	242.175	12277.8	12229.9	9679.33	10790.3	VIII	Fatty Acyls	Fatty acid esters
5-methyl-2-undecenoic acid	4.80717	181.159	6208.81	6832.58	6018.08	5503.52	VIII	Fatty Acyls	Fatty acids and conjugates
PG(12:0/20:5(5Z,8Z,11Z,14Z,17Z))	10.3701	713.441	0	4468.48	57492.5	63450.1	VII	Glycerophospholipids	Glycerophosphocholines
Lethedoside B	4.17075	503.154	49574.8	236.054	317.384	3056.41	I	Coumarins and derivatives	Coumarin glycosides
Testosterone glucuronide	3.71785	482.274	0	15091.7	81114.3	5648.18	III	Steroids and steroid derivatives	Steroidal glycosides
Robinetinidol-(4alpha->8)-catechin-(6->4alpha)-robinetinidol	2.67917	867.213	59616.6	114127	30320.5	60402.3	II	Flavonoids	Biflavonoids and polyflavonoids
Hesperetin	4.12292	285.075	26397.2	25063.9	11704.5	6582.23	V	Flavonoids	O-methylated flavonoids
3'-Deoxydryopteric acid	4.89743	315.086	0	2365.69	41547.9	78609.4	IV	Organooxygen compounds	Carbohydrates and carbohydrate conjugates
Viscumneoside V	4.72408	727.208	128395	206078	468875	275257	III	Prenol lipids	Terpene glycosides
Riboflavin	3.00757	421.137	57558.3	46158.4	171971	248314	VII	Pteridines and derivatives	Alloxazines and isoalloxazines
hellebrin	4.09507	769.328	974.625	246899	371801	320208	VI	Coumarins and derivatives	Hydroxycoumarins
5-Hydroxy-7,8-dimethoxyflavanone 5-rhamnoside	3.56932	491.157	1491.31	97.3332	2240.3	63077.3	IV	Flavonoids	Flavonoid glycosides
Pilosanol B	3.76085	525.177	552.615	15021.7	130921	133606	VII	2-arylbenzofuran flavonoids	Not Available
3,4,7-Trihydroxy-5-methoxy-8-prenylflavan 4-O-(beta-D-xylopyranosyl-(1->6)-beta-D-glucopyranoside)	5.70897	665.244	1.21332	55922.9	330377	90315.9	III	Flavonoids	Flavonoid glycosides
5-(L-alanin-3-yl)-2-hydroxy-cis,cis-muconate 6-semialdehyde	1.16385	274.057	23239.9	14499.5	8437.27	9398.65	V	Carboxylic acids and derivatives	Amino acids, peptides, and analogues
Apigenin 7-glucoside-4'-trans-caffeate	4.15817	593.131	190637	67101.8	21401.8	13936.5	I	Flavonoids	Flavonoid glycosides
Catechin 5,7,3'-trimethyl ether	3.6277	377.124	4139.75	12806.2	11451.5	7003.04	VI	Flavonoids	Flavonoid glycosides
Alpinumisoflavone dimethyl ether	4.7613	727.255	55631.7	18804.8	32516	96594.8	IV	Harmala alkaloids	Not Available
2,3-di-0-hexanoyl-alpha-glucopyranose	3.96803	421.208	6445.63	4191.28	9789.97	35616.2	IV	Tannins	Not Available
Kaempferol 7,4'-dimethyl ether 3-O-sulfate	6.96442	393.029	22641.2	52773.8	13786.7	10953.8	II	Flavonoids	Flavonoid glycosides
7-Hydroxy-6,2',4',5'-tetramethoxyisoflavone	3.32283	357.098	4925.47	7515.16	19228	24268.4	VII	Isoflavonoids	O-methylated isoflavonoids
Quercetin 7,3',4'-trimethyl ether 3-sulfate	6.71037	423.039	38615.7	68429.5	36540.4	31691.2	II	Flavonoids	Flavonoid glycosides
(+)-Gallocatechin	2.71868	351.072	4466.67	5076.25	7202.21	12673.4	VII	Flavonoids	Flavans
Ambanol	5.08883	385.093	155617	66594.8	7725.73	1298.55	I	Organooxygen compounds	Alcohols and polyols
Isovitexin 7-O-xyloside-2''-O-rhamnoside	3.46432	755.204	42856.9	0	55765.4	445251	IV	Flavonoids	Flavonoid glycosides
O-Desmethylangolensin	3.33345	257.082	1064.65	5537.55	7825.1	6090.62	VI	Alpha-methyldeoxybenzoin flavonoids	Not Available
N-(3-oxo-hexanoyl)-homoserine lactone	2.65257	258.098	3661.84	4330.78	1511.71	752.333	V	Cinnamic acids and derivatives	Hydroxycinnamic acids and derivatives
6-O-(Glcb)-(25R)-5alpha-spirostan-3beta,6alpha-diol	6.35927	655.407	18291.8	6121.8	3249.51	68.2412	I	Steroids and steroid derivatives	Pregnane steroids
5,7,3',5'-Tetrahydroxy-3,6,8,4'-tetramethoxyflavone	4.49905	451.088	1200.26	1320.46	3025.45	6334.27	IV	Flavonoids	O-methylated flavonoids
Epigallocatechin 3-O-(3,5-di-O-methylgallate)	5.2405	531.114	0	2396.9	22422.4	55024	IV	Flavonoids	Flavans
6-Methoxykaempferol 3-rhamnoside-7-(4'''-acetylrhamnoside)	4.78788	695.183	5197.75	21731.7	22340	9709.18	VI	Flavonoids	Flavonoid glycosides
PA(10:0/10:0)	6.93037	479.278	40.417	6626.03	853.048	28.1485	II	Glycerophospholipids	Glycerophosphates
(2S,3S)-2-hydroxytridecane-1,2,3-tricarboxylic acid	3.1501	377.181	970.222	2614.09	2994.99	3148.48	VI	Indoles and derivatives	Indolecarboxylic acids and derivatives
Phalluside-1	11.6845	770.542	16657	1522.61	15.1531	35.4152	I	Prenol lipids	Terpene glycosides
PC(O-2:0/2:0)	8.10252	372.143	6059.24	5220.47	3467.6	3109.69	V	Glycerophospholipids	Glycerophosphocholines
6,2'4'-Trihydroxy-2-phenylbenzofuran	3.13952	483.108	6561.79	269.696	1009.56	11540.3	IV	Benzopyrans	1-benzopyrans
Iso-Valeraldehyde	0.7883	104.107	1.01562e+07	1.77985e+07	2.20462e+07	2.19254e+07	VI	Organooxygen compounds	Carbonyl compounds
Methionine sulfoxide	6.66375	183.08	83513.8	67780.4	64434.1	70739.9	VIII	Carboxylic acids and derivatives	Amino acids, peptides, and analogues
Cytidine	0.803917	244.093	144286	97551.4	59325	29422.9	V	Pyrimidine nucleosides	Not Available
Farnesyl pyrophosphate	6.77498	383.139	8941.25	201703	440405	188473	III	Prenol lipids	Sesquiterpenoids
Glucosamine	0.8404	180.087	74583.2	60507.6	44446.8	67838.5	VIII	Organooxygen compounds	Carbohydrates and carbohydrate conjugates
Sophoracoumestan A	5.82663	317.081	106320	90835.6	57750.6	40862.5	V	Ochratoxins and related substances	Not Available
Methylmalonic acid	1.14028	101.024	9470.99	3269.52	2281.11	2846.94	I	Carboxylic acids and derivatives	Dicarboxylic acids and derivatives
2-hydroxy caprylic acid	4.1654	143.107	5550.15	3119.52	2001.73	1852.58	V	Fatty Acyls	Fatty acids and conjugates
2-Keto-n-heptylic acid	2.66268	127.075	1278.68	2407.22	1711.24	1515.9	VIII	Keto acids and derivatives	Short-chain keto acids and derivatives
3-Hydroxyanthranilic acid	1.0423	136.039	706.931	2344.94	1447.88	1178.75	II	Benzene and substituted derivatives	Benzoic acids and derivatives
Embigenin 2''-(2'''-acetylrhamnoside)	4.88162	666.239	576584	341885	165763	93823	V	Flavonoids	Flavonoid glycosides
Ikarisoside F	4.63282	615.206	5387.76	301983	894800	2.30878e+06	IV	Steroids and steroid derivatives	Steroidal glycosides
Proline betaine	0.709583	161.128	51281	9170.01	16851.1	17804.3	I	Carboxylic acids and derivatives	Amino acids, peptides, and analogues
Acetaminophen glucuronide	3.03095	310.092	15410.9	38680.8	50356.8	54197.1	VI	Organooxygen compounds	Carbohydrates and carbohydrate conjugates
Artonol C	5.95443	501.19	8249.37	15805.8	69496.1	66851.3	VII	Benzopyrans	1-benzopyrans
N-Acetyl-L-tyrosine	3.07297	206.081	1604.4	369.635	3980.74	23101.1	IV	Carboxylic acids and derivatives	Amino acids, peptides, and analogues
Corylinal	4.575	283.06	36.133	8170.94	8101.36	5371.33	VI	Steroids and steroid derivatives	Hydroxysteroids
3,4',6'-Trihydroxy-4,2'-dimethoxychalcone 4'-O-rutinoside	3.07083	669.204	284017	297534	349836	277748	VIII	Flavonoids	Flavonoid glycosides
PI(12:0/15:1(9Z))	8.15418	783.432	8483.54	33756.8	87870.7	52169.4	III	Glycerophospholipids	Glycerophosphoinositols
Myricetin 3-(2'',3'',4''-triacetylxyloside)	2.81552	621.109	353610	942.435	628	775.251	I	Flavonoids	Flavonoid glycosides
Tectorigenin 7-O-gentiobioside	4.32807	623.163	644.784	16913.4	93039.1	88270.9	VII	Flavonoids	Flavonoid glycosides
Isouvaretin	4.79322	755.288	3751.05	2094.62	27581.6	20420.6	VII	Flavonoids	Flavones
17-hydroxyandrostane-3-glucuronide	3.33345	529.265	232.06	35528.6	63841.8	41247.3	III	Steroids and steroid derivatives	Steroidal glycosides
3-O-alpha-L-rhamnopyranosyl-3-hydroxydecanoyl-3-hydroxydecanoic acid	4.5909	549.328	0	912.333	13980.7	991.619	III	Flavonoids	Biflavonoids and polyflavonoids
Puerarin	3.74478	461.109	4086.69	45265.4	17318.9	16502.6	II	Phenylpropanoids and polyketides	Isoflavonoids
PI(22:6(4Z,7Z,10Z,13Z,16Z,19Z)/0:0)	4.67653	689.295	729243	97206.5	54745.2	65772	I	Glycerophospholipids	Glycerophosphocholines
LysoPC(14:1(9Z))	7.9777	464.278	38221.2	2594	6986.75	3898.06	I	Glycerophospholipids	Glycerophosphocholines
11-Hydroxyiridodial glucoside pentaacetate	2.54125	601.214	191.279	14183.1	52590.4	70173.4	VII	Organooxygen compounds	Carbohydrates and carbohydrate conjugates
1,3Z,6Z,9Z-Heneicosatetraene	5.73013	575.555	55536.8	53883	47387.4	42883.2	VIII	Organooxygen compounds	Carbonyl compounds
Prostaglandin E2	4.37062	351.218	2074.04	9265.87	5898.13	849.183	II	Fatty Acyls	Eicosanoids
Inosine	1.20665	267.073	4539.98	11414	14171.6	10930.3	VI	Purine nucleosides	Not Available
Uridine diphosphate glucose	1.0461	565.047	0	54246.9	422445	279205	VII	Pyrimidine nucleotides	Pyrimidine nucleotide sugars
PC(2:0/0:0)	3.99997	597.218	152.207	1922.21	10258.1	6000.9	III	Glycerophospholipids	Glycerophosphocholines
Wanepimedoside A	4.44597	723.25	0	125.669	39755.5	43387.1	VII	Prenol lipids	Terpene glycosides
25-O-(2''-beta-D-glucopyranosyl-beta-D-glucopyranosyl)-25-hydroxy-11E-eicosenoic acid	7.2289	695.386	0	0	1102.73	5337.64	IV	Flavonoids	Flavonoid glycosides
5,7,2',3',4'-Pentahydroxy-3,6-dimethoxyflavone 7-glucoside	3.66515	569.115	0	2414.15	27995.2	24039.7	VII	Flavonoids	Flavonoid glycosides
9,12-dioxo-dodecanoic acid	4.11623	273.134	3795.89	7398.04	10508.9	6944.39	VI	Hydroxy acids and derivatives	Medium-chain hydroxy acids and derivatives
Pelargonidin	3.10243	270.054	30745.5	0	0	0	I	Flavonoids	Flavonoid glycosides
Orobol 8-C-(6''-acetylglucoside)	3.63838	535.11	0	673.052	8999.29	20692.1	IV	Flavonoids	Flavonoid glycosides
MGDG(18:1(9Z)/18:1(9Z))	14.1371	827.589	18157	13137.5	13942	11637.6	VIII	Glycerophospholipids	Glycerophosphoglycerols
PA(16:0/18:2(9Z,12Z))	9.85183	671.466	22718	23176.4	17558.9	16975.9	VIII	Glycerophospholipids	Glycerophosphates
N-Acetylornithine	0.835183	175.108	45681.5	83849	86373.9	30833.1	VI	Carboxylic acids and derivatives	Amino acids, peptides, and analogues
diamino-pimelic acid	0.824767	191.102	29757.1	96720.5	37934.1	40515.8	II	Carboxylic acids and derivatives	Amino acids, peptides, and analogues
2-Methoxy-estradiol-17beta 3-glucuronide	5.13708	461.216	0	427899	1.67483e+06	1.31845e+06	VII	Steroids and steroid derivatives	Steroidal glycosides
Oxidized glutathione	1.12977	307.083	2.25435e+06	2.0162e+06	2.47534e+06	2.66619e+06	VIII	Carboxylic acids and derivatives	Amino acids, peptides, and analogues
Pinosylvin	3.0572	195.08	8224.45	27265.5	21237.4	18234	VI	Flavonoids	O-methylated flavonoids
1,2-dihexadecanoyl-sn-glycero-3-phosphosulfocholine	11.6267	754.543	1.28018e+06	413259	397642	453808	I	Glycerophospholipids	Glycerophosphocholines
1-Methylguanosine	1.17765	298.115	65752.6	36722.3	55853.6	68781.8	VIII	Purine nucleosides	Not Available
Calomelanol D-1	4.16008	389.138	41103.5	22759.3	32465.9	46145.4	VIII	Prenol lipids	Sesquiterpenoids
Formononetin	3.71785	269.081	22326.5	36753.6	34066.4	31411.3	VIII	Isoflavonoids	O-methylated isoflavonoids
4'-Hydroxy-4-(4-hydroxystyryl)-7-methoxyflavan	3.89167	749.31	199564	251219	8310.56	770.614	V	Organooxygen compounds	Carbonyl compounds
Ovalifolin	4.1654	347.127	7267.93	5859.16	19194.8	27105.7	VII	Carbonyl compounds	Ketones
Pectolinarigenin 7-(4'''-acetylrutinoside)	5.17788	663.193	5.44736e+06	3.737e+06	1.91527e+06	1.21852e+06	V	Organooxygen compounds	Carbohydrates and carbohydrate conjugates
Evasterioside B	4.75598	729.312	2846.89	182895	2.94752e+06	2.59648e+06	VII	Organooxygen compounds	Carbohydrates and carbohydrate conjugates
Cuscutic resinoside A	5.37193	677.376	19866.8	61602.8	79448.1	76136	VI	Steroids and steroid derivatives	Steroid lactones
Apigenin 7-(4'',6''-diacetylalloside)-4'-alloside	5.4318	677.172	3802.12	46710.9	85244.3	67340.9	VII	Flavonoids	Flavonoid glycosides
D-Sedoheptulose 7-phosphate	0.9622	289.033	66001.7	118806	193223	67526.3	III	Organooxygen compounds	Carbohydrates and carbohydrate conjugates
Amorphigenin O-glucoside	5.25625	617.187	73948	100500	269670	271780	VII	Flavonoids	Flavonoid glycosides
7-Hydroxy-3',4'-methylenedioxyflavan 7-O-beta-D-glucopyranoside	3.75017	477.14	2995.09	10795.1	20844.4	132089	IV	Fatty Acyls	Fatty acyl glycosides
3-O-(alpha-L-rhamnopyranosyl-(1-2)-alpha-L-rhamnopyranosyl)-3-hydroxydecanoic acid	3.71817	479.249	10713.3	17069.3	32213.3	48771.9	VII	Organooxygen compounds	Carbohydrates and carbohydrate conjugates
Depdecin	4.09507	227.092	11846.9	10301.2	6042.5	5808.48	V	Pteridines and derivatives	Pterins and derivatives
(+)-Echinoisoflavanone	3.6598	399.144	0	2823.57	14438.1	8902.91	III	Flavonoids	Flavans
Argininosuccinic acid	0.8369	289.115	18981.8	35306.8	86589.7	15940.4	III	Carboxylic acids and derivatives	Amino acids, peptides, and analogues
Pneumatopterin A	4.54197	625.214	716.741	551.551	9043.56	19932.8	IV	Pteridines and derivatives	Pterins and derivatives
Norepinephrine sulfate	1.1797	248.023	21860.5	6081.77	4622.17	6149.61	I	Organic sulfuric acids and derivatives	Arylsulfates
Dihydrobiopterin	4.36528	477.197	19492.1	2520.72	6949.56	35423.5	IV	Pteridines and derivatives	Pterins and derivatives
Taurocyamine	3.03922	333.065	102.996	2659.44	21098.7	31344.6	VII	Organic sulfonic acids and derivatives	Organosulfonic acids and derivatives
Deoxyloganin tetraacetate	3.75017	587.198	740.026	89.0704	17304.6	7790.14	III	Prenol lipids	Terpene glycosides
Kaempferol	4.83082	285.04	1856.52	3243.69	2114.66	143.169	II	Flavonoids	Flavones
Pumilaisoflavone B	4.4777	509.181	373.258	324.509	24009.9	24543.5	VII	Isoflavonoids	Pyranoisoflavonoids
Isorhamnetin 7-alpha-D-Glucosamine	3.05502	476.12	254.206	49.5499	35119.7	19449.2	III	Flavonoids	Flavonoid glycosides
PI(P-16:0/17:2(9Z,12Z))	11.908	849.514	23864	15635.7	6902.7	5387.42	V	Glycerophospholipids	Glycerophosphocholines
PA(17:2(9Z,12Z)/0:0)	6.98722	419.221	4578.5	717.859	0	0	I	Fatty Acyls	Lineolic acids and derivatives
Pseudobaptigenin 7-O-glucoside	5.15173	489.104	0	26379.9	35937.2	27547.3	VI	Flavonoids	Flavonoid glycosides
PA(16:0/20:4(5Z,8Z,11Z,14Z))	14.7419	695.466	113276	107138	88900.4	96964.7	VIII	Glycerophospholipids	Glycerophosphates
Thonningianin B	4.21123	721.143	15003.8	67502.3	80039.3	67924.5	VI	Phenol esters	Not Available
Gliricidin	2.7078	345.062	2765.43	169.32	1061.1	2003.59	I	Isoflavonoids	O-methylated isoflavonoids
Carpelastofuran	4.3974	521.217	9185.6	3574.45	1717.76	1126.83	I	Coumarans	Not Available
Ginkgolide C	3.6864	485.13	0	0	8528.34	3186.37	III	Prenol lipids	Terpene lactones
Ibuprofen	5.54348	251.129	2548.23	3751.97	4284.06	4052.79	VI	Phenylpropanoic acids	Not Available
2-Hydroxy-3-methylbutyric acid	0.8717	101.06	69783.1	61984.8	25849.6	22969.8	V	Fatty Acyls	Fatty acids and conjugates
Glycylproline	0.8404	190.118	0	4646.24	7358.88	41779.1	IV	Carboxylic acids and derivatives	Amino acids, peptides, and analogues
Pentadecanoyl-EA	9.48255	268.263	15144.9	24107.2	18634.3	15509.9	VIII	Fatty Acyls	Fatty acyl thioesters
Pyridoxamine	0.72	169.097	19730.7	23195.7	23313.9	20586.6	VIII	Pyridines and derivatives	Pyridoxamines
Deoxyloganin tetraacetate	3.00988	525.197	131947	68185.2	25015.6	12425	I	Prenol lipids	Terpene glycosides
dihydrophaseic acid 4-O-beta-D-glucoside	3.31372	462.233	0	579.805	13841	23932.7	IV	Prenol lipids	Terpene glycosides
Retinoyl b-glucuronide	5.78465	494.274	0	153892	49497.1	18156.5	II	Prenol lipids	Terpene glycosides
Naringenin 7-O-(2'',6''-di-O-alpha-rhamnopyranosyl)-beta-glucopyranoside	4.01602	725.229	3294.23	301578	513280	3.03176e+06	IV	Flavonoids	Flavonoid glycosides
Pinocembrin 7-O-benzoate	4.03715	719.191	521982	621305	503290	376122	VIII	Benzene and substituted derivatives	Benzoic acids and derivatives
Agehoustin C	2.94902	493.135	3719.29	22399.6	64290.5	74035.8	VII	Purine nucleosides	Not Available
Eugenol	6.27148	327.16	7387.16	7382.2	5741.35	5371.84	VIII	Phenols	Methoxyphenols
9,11alpha-epoxy-6alpha-acetoxy-cholest-7-en-3beta,5alpha,19-triol	3.6917	535.327	3519.49	32554.6	46052.5	21064.4	III	Steroids and steroid derivatives	Cholestane steroids
Hydroxykynurenine	2.64708	447.151	1170.83	20920.6	19527.7	25227.2	VI	Organooxygen compounds	Carbonyl compounds
2,7-dimethyl-6-nonenoic acid	10.3748	367.285	1415.75	962.879	4354.12	208.244	III	Fatty Acyls	Fatty acids and conjugates
5-Hydroxy-7,2',3',4',5'-pentamethoxyflavone	3.7555	433.114	1905.32	2320.34	7286.11	12928.8	IV	Flavonoids	O-methylated flavonoids
PI(12:0/12:0)	9.98667	697.395	7423.37	14247.7	1196.28	14.1356	II	Glycerophospholipids	Glycerophosphoinositols
Apigenin 7-(6''-malonylneohesperidoside)	5.746	663.156	253713	237629	168271	90247.8	V	Isoflavonoids	Isoflavonoid O-glycosides
PI(21:0/0:0)	4.75067	687.371	121.513	1544.07	3675.88	93529.9	IV	Glycerophospholipids	Glycerophosphates
2,5-dimethoxystilbene	3.5481	239.107	8507.9	12553.3	18406.5	11788.7	VI	Benzene and substituted derivatives	Methoxybenzenes
Dihydropinosylvin	3.13952	259.097	612.543	351.686	2429.84	2139.07	VII	Flavonoids	O-methylated flavonoids
Quercetol B	5.66113	413.196	0	21844.8	66934.8	17172	III	Flavonoids	Flavones
8-Prenylquercetin 7,4'-dimethyl ether 3-rhamnosyl-(1->4)-rhamnoside	5.62952	735.25	0	14050.2	98539	271872	IV	Flavonoids	Flavonoid glycosides
Ustilagic acid	5.61347	783.401	0	315.219	20662.8	32043.8	IV	Fatty Acyls	Fatty acids and conjugates
DHEA sulfate	10.1325	367.158	1672.44	4353.02	11656.9	11885.3	VII	Carboxylic acids and derivatives	Amino acids, peptides, and analogues
Androsterone sulfate	10.7576	369.174	11843	17503.9	29091.2	35771.9	VII	Steroids and steroid derivatives	Sulfated steroids
5,8,11,14-Octadecatetraynoic acid	3.81942	313.144	2708.79	3735	7423.21	4614.76	VI	Lineolic acids and derivatives	Not Available
2-amino-8-oxo-9,10-epoxy-decanoic acid	3.19215	260.114	48.4641	10023.7	2358.09	44.7457	II	Carboxylic acids and derivatives	Amino acids, peptides, and analogues
Omeprazole	3.4434	689.222	26524	103255	41453.2	61156	II	Benzimidazoles	Sulfinylbenzimidazoles
PA(14:1(9Z)/22:2(13Z,16Z))	14.6751	743.487	97567.2	79127.6	43941.3	73528	VIII	Glycerophospholipids	Glycerophosphates
2-nonene-4,6,8-triynal	2.50413	146.06	144013	1.61627e+06	768058	717109	II	Carbonyl compounds	Aldehydes
Robustone	5.6952	347.091	25351.7	25508.7	23948.5	23386.9	VIII	Carbonyl compounds	Ketones
Norepinephrine sulfate	4.06007	267.065	4074.58	4172.54	5311.11	8997.1	VII	Organic sulfuric acids and derivatives	Arylsulfates
1-Methylnicotinamide	0.971817	160.06	8728.11	14433.1	2735.14	1850.32	II	Pyridines and derivatives	Pyridinecarboxylic acids and derivatives
N-methyl hexanamide	0.86125	112.112	0	10421	8331.21	4449.28	VI	Carboximidic acids and derivatives	Carboximidic acids
19-methyl-5E,9E-eicosadienoic acid	9.4512	340.321	41197.2	51353.3	36576.4	28762	VIII	Fatty Acyls	Fatty acid esters
2,4-heptadienal	1.60653	111.081	637.537	728.674	515.66	564.176	VIII	Organooxygen compounds	Carbonyl compounds
Isogemichalcone B	3.95463	487.175	2356.67	12856.6	170287	190178	VII	Linear 1,3-diarylpropanoids	Chalcones and dihydrochalcones
Panaxynol	7.82722	267.172	13066.5	13707.4	11048.6	10062.8	VIII	Fatty Acyls	Fatty alcohols
Okanin 4-methyl ether 4'-O-(6''-O-p-coumaroylglucoside)	4.01602	655.168	384596	196915	133113	1.04463e+06	IV	Flavonoids	Flavonoid glycosides
2-O-(beta-D-galactopyranosyl-(1->6)-beta-D-galactopyranosyl) 2S-hydroxytridecanoic acid	3.15537	599.292	0	15431.5	48050.9	53808.7	VII	Organooxygen compounds	Carbohydrates and carbohydrate conjugates
Sphenostylin C	3.31225	387.144	0	9778.59	60137.3	48507.4	VII	Flavonoids	Flavonoid glycosides
Evasterioside C	7.16072	715.297	50.8828	76265.9	10437.1	9123.45	II	Steroids and steroid derivatives	Steroidal glycosides
Gamma-Glutamylcysteine	1.5134	249.055	173.619	6054.14	12614.3	8253.24	III	Carboxylic acids and derivatives	Amino acids, peptides, and analogues
1'',2''-Dihydro-8-hydroxyisopentanyl-3'-methoxy-4'-O-methylalpinumisoflavone	4.18448	513.212	37619.4	33390.1	19068.5	25905.4	VIII	Isoflavonoids	O-methylated isoflavonoids
Hexanoylcarnitine	4.28017	258.171	7695.39	5822.93	3810.08	3143.61	V	Fatty Acyls	Fatty acid esters
Batatasin IV	3.62238	243.102	2109.98	4389.47	6994.1	5331.41	VI	Stilbenes	Not Available
Androsterone glucuronide	4.58	511.254	359.482	5682.96	6699.57	5767.66	VI	Steroids and steroid derivatives	Steroidal glycosides
Avermectin A2b	10.5845	889.495	184.039	7929.02	28863.5	2084.89	III	Peptidomimetics	Depsipeptides
18-Hydroxycortisol	4.05817	423.202	54.0411	13041.2	22019.6	7439.38	III	Steroids and steroid derivatives	Hydroxysteroids
Orobol 6,8-di-C-glucoside	2.64157	609.146	83730.7	1388.56	3122.18	4223.65	I	Flavonoids	Flavonoid glycosides
PG(16:0/20:3(5Z,8Z,11Z))	11.908	771.519	15113	8900.71	3604.95	2719.73	V	Glycerophospholipids	Glycerophosphoglycerols
Tamarixetin 3-O-sulfate	2.76183	441.013	9079.44	16059.9	11207.9	12727.7	VIII	Organic sulfuric acids and derivatives	Arylsulfates
5,7,3',5'-Tetrahydroxy-3,6,8,4'-tetramethoxyflavone 3'-glucoside	2.8262	613.141	0	0.161853	0	33774.9	IV	Flavonoids	Flavonoid glycosides
PG(14:0/20:3(8Z,11Z,14Z))	9.94118	743.486	106898	99757.1	49316	68637.1	VIII	Glycerophospholipids	Glycerophosphocholines
14-hydroxy-12-tetradecenoic acid	11.0759	507.365	95487.3	21248	6571.02	6312.11	I	Fatty Acyls	Fatty acids and conjugates
Ethyl glucuronide	3.45967	467.137	321.043	19497.2	131445	191555	VII	Organooxygen compounds	Carbohydrates and carbohydrate conjugates
Gibberellin A24	3.53315	347.185	3997.94	24067.2	17714.7	12845	VI	Prenol lipids	Diterpenoids
2',4'-Dihydroxy-6'-methoxy-3'-(2-hydroxybenzyl)-5'-(3 x 2-hydroxybenzyl)dihydrochalcone	4.07393	741.271	33111	614282	934204	1.14739e+06	VII	Linear 1,3-diarylpropanoids	Chalcones and dihydrochalcones
Epimedin C	3.27557	821.286	0	37773.6	60622.9	1.6151e+06	IV	Polypeptides	Not Available
punaglandin 6	5.59165	545.217	102069	33493.1	13907.5	8834.85	I	Fatty Acyls	Eicosanoids
Cyclic AMP	1.16385	328.045	23406.7	34851.3	22207.3	2648.12	V	Purine nucleotides	Cyclic purine nucleotides
12,13-Dimethyl-5,14-dioxabicyclo[9.2.1]-tetradeca-1(13),11-dien-4-one	3.17642	281.139	171.854	5282.14	13766.5	11215.8	VII	Thiiranes	Not Available
4-Chlorotestosterone	6.9531	367.168	18239.8	41479	4074.11	146.016	II	Steroids and steroid derivatives	Androstane steroids
2-O-(beta-D-galactopyranosyl-(1->6)-beta-D-galactopyranosyl) 2S,3R-dihydroxytridecanoic acid	2.94365	615.286	0	2516.51	14484.7	29847.7	IV	Organooxygen compounds	Carbohydrates and carbohydrate conjugates
8-Prenylafzelechin 5-methyl ether	4.01602	401.16	693.962	7233.57	8010.38	2588.79	VI	Flavonoids	O-methylated flavonoids
Vitexin 4'-O-glucoside-2''-O-rhamnoside	4.95847	739.209	339920	290415	178725	90315.5	V	Flavonoids	Flavonoid glycosides
Kaempferol 4'-methyl ether 3-(2Glc-glucosylrutinoside)	3.16593	769.219	12901	2312.98	32313.1	94982.4	IV	Flavonoids	Flavonoid glycosides
6a,12b-Dihydro-3,10,11,12-tetrahydroxy-6-(3,4,5-trihydroxyphenyl)-[2]benzopyrano[3,4-c]benzopyran-8(6H)-one	0.805267	879.141	3225.24	911.46	946.52	50686.8	IV	Flavonoids	Flavans
Eruberin B	3.09715	685.236	999.737	14496	813313	563137	VII	Prenol lipids	Triterpenoids
Epimedoside	4.44597	759.25	91.5127	1355.02	23517.9	34970.3	IV	Benzene and substituted derivatives	Diphenylmethanes
2-Methoxyestrone 3-sulfate	4.14243	759.251	71788.9	27629.5	14734.3	10201	I	Steroids and steroid derivatives	Sulfated steroids
1-Methylguanosine	2.5909	593.208	0	0	509.053	4455.07	IV	Purine nucleosides	Not Available
PS(20:2(11Z,14Z)/0:0)	7.92238	548.299	7472.97	0	0	0	I	Glycerophospholipids	Glycerophosphoserines
Maltotriose	0.835183	522.203	109360	98138.5	80120.8	341018	IV	Organooxygen compounds	Carbohydrates and carbohydrate conjugates
(2S,3S)-2-hydroxytridecane-1,2,3-tricarboxylic acid	3.02042	315.18	678.639	4364.67	18049.1	10226.8	III	Indoles and derivatives	Indolecarboxylic acids and derivatives
Khellin	5.83188	521.144	40523.2	139301	257610	223649	VII	Tetrapyrroles and derivatives	Metallotetrapyrroles
3-Indolepropionic acid	3.08352	379.164	19602.3	57806.4	49867.2	62173	VI	Azoles	Imidazoles
Pilosanol A	4.10198	541.207	35.2676	0	161500	410064	IV	Benzene and substituted derivatives	Benzoic acids and derivatives
5-(L-alanin-3-yl)-2-hydroxy-cis,cis-muconate 6-semialdehyde	1.17227	481.106	0	15569.1	38898.8	21282.9	III	Carboxylic acids and derivatives	Amino acids, peptides, and analogues
Quercetin 7-(6''-acetylglucoside)	3.30848	524.139	0	1902.55	36055.1	54616.6	IV	Flavonoids	Flavonoid glycosides
Diospolysaponin A	3.71817	847.432	769.067	75065.8	139568	132044	VII	Prenol lipids	Terpene glycosides
Gamma-Glutamylglutamine	0.852533	274.104	45124.2	62538.3	121678	26101.3	III	Carboxylic acids and derivatives	Amino acids, peptides, and analogues
Rubraflavone D	2.87425	533.218	69360.2	114703	64522.7	77846.1	VIII	Flavonoids	Flavones
Sorbitol-6-phosphate	0.9622	261.038	47593	45961.2	32045	17066.5	V	Organooxygen compounds	Carbohydrates and carbohydrate conjugates
Jaceidin 4'-O-sulfate	0.751133	439.033	7399.18	10414.7	9014.7	3180.16	VIII	Flavonoids	Flavones
Artomunoxanthentrione	2.54667	443.113	641.581	86622.2	292698	477982	IV	Benzopyrans	1-benzopyrans
Tephcalostan C	2.69127	425.088	8243.62	9955.19	4363.37	8939.23	VIII	Carboxylic acids and derivatives	Amino acids, peptides, and analogues
Tephcalostan	1.88763	407.078	0	664.607	1953.69	2524.03	VII	Benzene and substituted derivatives	Diphenylethers
Munetone	5.12548	415.155	0	2338.24	9558.64	10089.2	VII	Organooxygen compounds	Carbonyl compounds
Naproxen	4.73473	459.18	52045.4	13415.2	694.238	158.783	I	Naphthalenes	Not Available
Calomelanol D	6.38123	461.088	4533.74	3710.1	2652.08	2878.88	VIII	Prenol lipids	Sesquiterpenoids
Carnosine	0.821233	271.105	989.992	5679.71	11341.4	3262.04	III	Peptidomimetics	Hybrid peptides
SITS	2.65257	498.995	240619	188994	126674	96319	V	Pyrimidine nucleotides	Pyrimidine deoxyribonucleotides
Hydroxycotinine	1.15085	175.087	10444.7	15352.1	15292.6	12736.9	VIII	Pyridines and derivatives	Pyrrolidinylpyridines
(-)-8-(2-Carboxy-1-phenylethyl)-3,5,7-trihydroxyflavone delta-lactone	6.66895	418.128	0	0	0	237554	IV	Flavonoids	Flavones
Luteolin 7-methylglucuronide	3.25067	494.129	108.672	680.623	79753.4	82302.1	VII	Flavonoids	Flavonoid glycosides
Sulfamisterin	7.65932	444.201	0	80481.3	116082	388389	IV	Prenol lipids	Triterpenoids
2-decene-4,6,8-triyn-1-al	2.89867	143.049	4859.43	5959.6	6097.07	5671.28	VIII	Fatty Acyls	Fatty alcohols
4,2'-Dihydroxy-4',6'-dimethoxychalcone 4-apiosyl-(1->2)-glucoside	3.6966	577.191	84428.1	92826.3	96305.7	89815.2	VIII	Fatty Acyls	Fatty acyl glycosides
5-O-Methyleriodictyol 7-glucosyl-(1->4)-galactoside	2.997	625.178	16774	1940.4	41353.2	199103	IV	Flavonoids	Flavonoid glycosides
Oxidized glutathione	1.16913	611.144	413379	294022	384484	375418	VIII	Carboxylic acids and derivatives	Amino acids, peptides, and analogues
Lophirone E	5.7888	743.194	14169.5	17651.8	59884.3	58499.9	VII	Benzene and substituted derivatives	Diphenylethers
Cholestane-3,7,12,25-tetrol-3-glucuronide	4.73473	657.386	12098.6	13574.3	28286.2	34650.2	VII	Steroids and steroid derivatives	Steroidal glycosides
PC(2:0/2:0)	4.85202	681.239	104240	50742.6	26871.2	30738	V	Glycerophospholipids	Glycerophosphocholines
Fusicoccin A	3.56398	681.385	1820.38	12844.2	45653.9	76473.7	IV	Fatty Acyls	Fatty alcohols
2-methyl-2-dodecenoic acid	4.3015	257.176	16.2843	936.569	4538.66	1693.03	III	Fatty Acyls	Fatty acids and conjugates
Ptilosteroid B	9.91377	429.195	7460.29	15910.3	16967.4	15053.3	VI	Steroids and steroid derivatives	Androstane steroids
Kaempferol 3-glucosyl-(1->3)(4'''-acetylrhamnosyl)(1->6)-galactoside	4.34932	843.219	116.97	1.02467	22968.4	57171.4	IV	Flavonoids	Flavonoid glycosides
Pregnenolone sulfate	10.862	395.189	0	1014.38	6438.43	10240.3	IV	Steroids and steroid derivatives	Sulfated steroids
Amaronol B	3.82472	333.062	0	69.8077	8783.95	7441.41	VII	Benzopyrans	1-benzopyrans
Artoindonesianin B	4.11095	513.176	1299.71	11574.3	21904.6	24311.5	VII	Fatty Acyls	Fatty alcohols
Amorphigenin O-vicianoside	5.48587	703.224	50.1266	2804.97	20608.4	23561.8	VII	Flavonoids	Flavonoid glycosides
2-methyl-hexadecanedioic acid	4.96892	345.228	3066.54	1599	18588.6	8939.8	III	Fatty Acyls	Fatty acid esters
PI(14:0/12:0)	10.4368	771.431	21.9065	1273.07	6264.98	6630.62	VII	Glycerophospholipids	Glycerophosphocholines
3b,16a-Dihydroxyandrostenone sulfate	4.6589	407.149	50354.6	114869	87576.8	117245	VI	Steroids and steroid derivatives	Sulfated steroids
11-Dehydrocorticosterone	9.54098	367.189	23628.1	23841.4	17380.4	17171.4	VIII	Steroids and steroid derivatives	Hydroxysteroids
Luteolin 3'-methyl ether 7-sulfate	1.87117	398.053	0	0	21863.6	53032.8	IV	Flavonoids	O-methylated flavonoids
4-hydroxy-2-oxo-Heptanedioic acid	0.878617	379.082	457979	450401	604601	524728	VIII	Keto acids and derivatives	Short-chain keto acids and derivatives
Kandelin A-1	5.15697	739.168	229745	85162.6	66507.8	16166.1	I	Benzene and substituted derivatives	Not Available
Epimedokoreanoside I	3.56398	921.303	17079.5	27856.1	91598.2	41061.6	III	Steroids and steroid derivatives	Steroidal glycosides
Triphyllin B	3.2808	641.209	541332	56440.3	78466.1	79046.8	I	Carbohydrates and carbohydrate conjugates	Glycosyl compounds
6-C-beta-D-Xylopyranosyl-8-C-alpha-L-arabinopyranosylapigenin	3.59593	533.131	0	292.403	2079.17	50991.1	IV	Flavonoids	Flavonoid glycosides
PG(18:4(6Z,9Z,12Z,15Z)/0:0)	5.5753	549.247	78.9248	2829.44	18688.7	16055.3	VII	Glycerophospholipids	Glycerophosphoethanolamines
Deoxycytidine	0.878617	272.089	0	188.129	28319.2	13948.8	III	Pyrimidine nucleosides	Pyrimidine 2'-deoxyribonucleosides
Derrubone	4.91092	731.212	962.248	1132.52	4784.44	3935.22	VII	Prenol lipids	Sesquiterpenoids
6-Methoxykaempferol 3,7-bis(3-acetylrhamnoside)	5.46993	691.188	1898.18	24407.4	415.172	341.644	II	Flavonoids	Flavonoid glycosides
Cyclic GMP	2.8102	689.089	21158.6	34146.6	17557.8	8977.76	II	Purine nucleotides	Cyclic purine nucleotides
Diffutin	3.0362	447.164	17925.7	58923	60130.2	55045.2	VI	Sulfoxides	Not Available
Tephcalostan	8.90313	385.068	22055.4	6499.9	630.55	148.58	I	Benzene and substituted derivatives	Diphenylethers
Carnosine	0.74635	227.114	4118.46	3481.79	2684	3320.58	VIII	Peptidomimetics	Hybrid peptides
PC(3:0/3:0)	3.92587	737.303	38321.3	44032.6	94334.2	73083.2	VI	Glycerophospholipids	Glycerophosphates
5-Hydroxyindoleacetic acid	3.10243	236.056	9575.16	18402.2	40496.8	8575.55	III	Indoles and derivatives	Indolyl carboxylic acids and derivatives
Luteolin 3'-methyl ether 7-glucuronide-4'-rhamnoside	4.83613	621.147	6656.02	9203.17	3891.42	9474.01	VIII	Flavonoids	Flavonoid glycosides
Spinosin 6'''-(E)-ferulate	4.0634	827.24	15279.8	154899	199293	70816.8	III	Cinnamic acids and derivatives	Hydroxycinnamic acids and derivatives
2'-Hydroxydaidzein 7,4'-di-O-glucoside	4.19517	593.15	14484.9	17091.1	59239.2	82737	VII	Isoflavonoids	Isoflavonoid O-glycosides
Atenolol	9.09943	531.317	29804.7	8398.27	3481.22	9157.35	I	Benzene and substituted derivatives	Phenylacetamides
Okanin 3',4'-diglucoside	2.90082	611.162	112.324	3075.05	13984	76743.6	IV	Flavonoids	Flavonoid glycosides
3-O-(beta-D-glucopyranosyl-(1->6)-beta-D-glucopyranosyl) ethyl 3-hydroxyoctanoate	2.94365	511.239	0	0	4617.62	14199.6	IV	Fatty Acyls	Fatty acyl glycosides
2-O-(beta-D-galactopyranosyl-(1->6)-beta-D-galactopyranosyl) 2S-hydroxyundecanoic acid	3.5534	525.255	155.944	28740.8	28300.6	19287.9	VI	Organooxygen compounds	Carbohydrates and carbohydrate conjugates
Neopterin	2.51385	505.156	2689.4	9977.95	19403.1	14058.6	VI	Pteridines and derivatives	Pterins and derivatives
Tetranor-PGEM	5.2092	655.296	12708.9	96456.1	154487	215093	VII	Benzodiazepines	1,4-benzodiazepines
Clitoriacetal	3.53225	389.088	1002.37	4567.8	11398.7	11442.2	VII	Thienodiazepines	Not Available
methyl 4-[2-(2-formyl-vinyl)-3-hydroxy-5-oxo-cyclopentyl]-butanoate	4.95325	253.108	14454.1	15999.2	10223.8	10226.9	VIII	Phenols	Methoxyphenols
methyl 9,12-dihydroxy-13-oxo-10-octadecenoate	5.10055	343.247	3643.5	17671.7	15451.7	0	II	Steroids and steroid derivatives	Bile acids, alcohols and derivatives
PI(18:1(9Z)/22:2(13Z,16Z))	11.3788	934.639	43350.4	40830.7	30235.5	39402.4	VIII	Glycerophospholipids	Glycerophosphoethanolamines
Polystachin (flavone)	4.47242	465.155	31007	29716.3	1046.64	0	V	Flavonoids	Pyranoflavonoids
8-Cinnamoyl-3,4-dihydro-5,7-dihydroxy-4-phenylcoumarin	1.48475	385.108	11.545	14731.9	30946.3	19150.3	III	Prenol lipids	Tetraterpenoids
MGDG-O(16:3(7Z,10Z,13Z))	9.62557	759.468	276.666	1668.59	21282.9	16688.4	VII	Steroids and steroid derivatives	Steroid esters
Isoorientin 4',2''-di-O-glucoside	4.25368	771.197	301.49	0	13381.9	40391.2	IV	Flavonoids	Flavonoid glycosides
Panzhihuacycaside	4.67653	901.261	6333.18	168823	213250	196269	VI	Pyridines and derivatives	Pyridinecarboxylic acids and derivatives
Kaempferol 3-sambubioside-7-glucoside	3.37035	741.189	47.7556	0	251.164	168839	IV	Flavonoids	Flavonoid glycosides
Diospyrin	2.77265	529.121	57.4591	1796.84	6118.4	14299.8	IV	Naphthalenes	Naphthoquinones
PA(18:0/20:4(5Z,8Z,11Z,14Z))	14.6695	769.502	86205.1	142920	86855.2	64964.6	II	Glycerophospholipids	Glycerophosphates
Adriamycin	4.29083	542.166	228.611	140.948	921.838	14313.1	IV	Organooxygen compounds	Carbohydrates and carbohydrate conjugates
PC(14:0/18:1(11Z))	12.7389	776.544	4980.75	3353	17043.8	28461.9	IV	Glycerophospholipids	Glycerophosphocholines
Uridine 5'-diphosphate	0.983083	402.995	2941.69	32439	39720.5	3134.45	III	Pyrimidine nucleotides	Pyrimidine ribonucleotides
Chrysoeriol 7-(3'',6''-di-(E)-p-coumaroylglucoside)	3.84065	799.19	45186.7	54415.2	21380.8	8998.09	V	Flavonoids	Flavonoid glycosides
1,3,5(10)-estratrien-17-one-3,7,8-triol	3.32418	301.179	755.118	69197.2	118431	108986	VII	Enynes	Not Available
1-O-(3R,4-dihydroxy-2-methylene-butanoyl)-beta-D-glucopyranose	0.835183	295.102	52310.2	56962.5	4752.36	1579.85	V	Tannins	Not Available
Thymidine	0.89265	243.097	36.7974	11850.7	11167.7	3992.41	VI	Pyrimidine nucleosides	Pyrimidine 2'-deoxyribonucleosides
4'-Hydroxy-4-(4-hydroxystyryl)-5,7-dimethoxyflavan	3.5542	405.169	39693.4	34761	109298	122153	VII	Flavonoids	O-methylated flavonoids
PS(12:0/15:0)	11.1246	666.436	0	44061.5	12061	7063.2	II	Glycerophospholipids	Glycerophosphoserines
PC(0:0/3:1(2E))	3.31225	621.218	26564.5	71232.1	92921.8	187907	IV	Glycerophospholipids	Glycerophosphocholines
2-O-(beta-D-galactopyranosyl-(1->6)-beta-D-galactopyranosyl) 2S,3R-dihydroxynonanoic acid	2.90615	513.218	662.698	8754.01	35941.9	69580.9	IV	Organooxygen compounds	Carbohydrates and carbohydrate conjugates
Neoduleen	1.37023	305.045	0	2618.3	42496.5	8251.61	III	Coumarins and derivatives	Furanocoumarins
Aucubin	2.87425	345.119	58.8568	3278.27	4233.62	11104.8	IV	Prenol lipids	Terpene glycosides
(6RS)-22-hydroxy-23,24,25,26,27-pentanorvitamin D3 6,19-sulfur dioxide adduct / (6RS)-22-hydroxy-23,24,25,26,27-pentanorcholecalciferol 6,19-sulfur dioxide adduct	10.0802	787.428	253.194	5081.9	23312.9	6669.31	III	Carboxylic acids and derivatives	Amino acids, peptides, and analogues
PC(14:1(9Z)/P-16:0)	12.1606	732.518	21501.9	6752.89	4567.6	8759.91	I	Glycerophospholipids	Glycerophosphocholines
Scandinone	4.49368	463.177	25494.8	10818.9	255.304	338.618	I	Steroids and steroid derivatives	Steroid lactones
15-octadecene-9,11,13-triynoic acid	3.5481	229.123	915.246	1936.4	3239.57	2033.89	VI	Fatty Acyls	Fatty acids and conjugates
Uroporphyrin I	3.87267	875.225	0	0	153.943	30431.6	IV	Tetrapyrroles and derivatives	Porphyrins
Epimedoside D	5.15697	793.256	0.323621	1192.76	69675.8	92476	VII	Prenol lipids	Terpene glycosides
Flavan skeleton	5.0483	193.101	35212.8	33476.7	20242.1	20618.4	VIII	Pyrroles	Substituted pyrroles
(25R)-1beta,3alpha,7alpha-trihydroxy-5beta-cholestan-27-oyl taurine	9.88492	575.373	0	55111.5	103654	37571.3	III	Fatty Acyls	Fatty acyl thioesters
Rhamnazin 3-rhamninoside	3.10243	829.241	22970.5	6388.84	137932	258119	IV	Flavonoids	Flavonoid glycosides
Enantiomultijugin	4.42467	843.267	66476.2	29027.5	12784.7	68300.5	VIII	Carboxylic acids and derivatives	Amino acids, peptides, and analogues
Luteorin 7-(6''''-acetylallosyl-(1->3)-glucosyl-(1->2)-glucoside	4.3015	813.21	1132.43	11893.6	45902.1	91302.1	IV	Flavonoids	Flavonoid glycosides
5-iodo-4-hydroxy-docosa-7Z,10Z,13Z,16Z,19Z-pentaenoic acid delta lactone	4.92168	907.266	2381.96	20442	46833.7	42274	VII	Fatty Acyls	Fatty acyl thioesters
Anastatin A	0.956967	755.141	20362	35726.5	215595	89522.7	III	Flavonoids	Flavonoid glycosides
PC(0:0/5:0)	3.72347	681.313	0	4294.36	15084.4	21883	VII	Glycerophospholipids	Glycerophosphocholines
PC(14:0/14:1(9Z))	11.2853	720.482	14435.8	8071.07	2624.99	1702.08	V	Glycerophospholipids	Glycerophosphocholines
PC(14:0/16:0)	12.2541	750.529	4009.15	7319.74	6219.77	8141.87	VI	Glycerophospholipids	Glycerophosphocholines
Vitexin 2''-p-hydroxybenzoate	5.5753	597.124	14082.5	11535.8	3781.17	3665.88	V	Benzene and substituted derivatives	Benzoic acids and derivatives
N-(3-oxo-octanoyl)-homoserine lactone	3.31225	286.129	0	100.497	1748.64	3652.46	IV	Cinnamic acids and derivatives	Hydroxycinnamic acids and derivatives
5,7,3'-Trihydroxy-4'-methoxyflavanone 7-(2,6-dirhamnosylglucoside)	2.98105	755.24	0	144.92	8685.21	6271.32	VII	Flavonoids	Flavonoid glycosides
4-O-alpha-Cadinylangolensin	12.7561	951.58	15058.9	10795	10021.3	5713.75	V	Alpha-methyldeoxybenzoin flavonoids	Not Available
S-Adenosylhomocysteine	3.65445	383.114	47.3537	605.163	3867.3	2833.7	VII	5'-deoxyribonucleosides	5'-deoxy-5'-thionucleosides
N-Ribosylhistidine	0.862967	332.11	13251.2	7511.72	16581.4	11716	VIII	Carboxylic acids and derivatives	Amino acids, peptides, and analogues
Isoliquiritigenin 4-O-(5'''-O-p-coumaroyl)-apiofuranosyl-(1'''->2''')-glucoside	4.71875	741.226	598189	63752.4	94365.7	68113.5	I	Flavonoids	Flavonoid glycosides
Semilicoisoflavone B	5.37725	703.184	204551	249987	204161	178448	VIII	Isoflavonoids	Pyranoisoflavonoids
Erythrinin C	3.78753	353.103	2420.2	5286.83	13299.4	12211.4	VII	Benzopyrans	1-benzopyrans
8-Prenylkaempferol 4'-methyl ether 3-[4'''-,6'''-diacetylglucosyl-(1->3)-4''-acetylrhamnoside]	3.86732	801.262	0.0148222	359.726	20149.9	16854	VII	Flavonoids	Flavonoid glycosides
2-O-(beta-D-galactopyranosyl-(1->6)-beta-D-galactopyranosyl) 2S,3R-dihydroxyundecanoic acid	3.97333	541.249	265.242	37.08	8762.16	14782.7	IV	Organooxygen compounds	Carbohydrates and carbohydrate conjugates
Guibourtinidol-(4alpha->6)-catechin	3.13952	591.151	5070.95	1281.77	19974.4	31552.9	IV	Tannins	Proanthocyanidins
Glycitein	4.81472	567.128	4970.04	6978.45	12041	7998.69	VI	Isoflavonoids	Isoflav-2-enes
Koaburanin	7.2755	807.286	0	0	6344.88	9752.78	IV	Fatty Acyls	Fatty alcohols
5-Methyl-6-hydroxyluteolinidin	0.9047	605.168	55628.4	29444.5	87842.7	46237	III	Fatty Acyls	Fatty acids and conjugates
4beta-(2,4-Dihydroxy-3-methoxyphenyl)fisetinidol	5.32948	457.114	13393.4	8717.5	2110.63	780.945	V	Phenols	Methoxyphenols
Pachyrrhizone	2.47775	349.071	0	64.6341	9370.33	14343.8	IV	Isoflavonoids	Furanoisoflavonoids
PG(14:1(9Z)/0:0)	4.29083	453.226	25957.7	20447.4	7578.85	2609.22	V	Glycerophospholipids	Glycerophosphoethanolamines
PA(O-16:0/0:0)	4.73473	441.262	10323.3	25946.3	6558.63	952.714	II	Glycerophospholipids	Glycerophosphates
Hexandraside C	2.83153	955.307	3586.04	14045.6	39162.4	78537.3	IV	Prenol lipids	Terpene glycosides
Doxycycline	3.44863	923.319	2578.47	23002	93217.4	99760.2	VII	Tetracyclines	Not Available
PI(18:0/22:4(10Z,13Z,16Z,19Z))	11.3623	913.582	9456.11	1990.69	2853.83	5085.22	I	Glycerophospholipids	Glycerophosphoinositols
Isophylloflavanine	3.62238	705.183	14.8541	7171.22	32088.5	22703.4	VII	Carboxylic acids and derivatives	Amino acids, peptides, and analogues
6-Hydroxymyricetin 3,6,3',5'-tetramethyl ether 7-glucoside	4.14243	551.141	9756.54	12108.8	12264	728.205	V	Flavonoids	Flavonoid glycosides
Silandrin	5.9223	449.123	84278.8	74309.2	68509.7	63561.7	VIII	Flavonolignans	Not Available
6-Butyryl-5-hydroxy-4-phenylseselin	2.92548	408.179	10278.3	47171	41342.9	4146.56	II	Carboxylic acids and derivatives	Amino acids, peptides, and analogues
4,2',4'-Trihydroxy-6'-methoxychalcone 4,4'-di-beta-glucoside	3.14482	609.183	73919.7	77137	92117.4	140296	VI	Organooxygen compounds	Carbohydrates and carbohydrate conjugates
forskolin	5.78337	819.453	0	0	40921.8	20800.8	III	Prenol lipids	Sesquiterpenoids
methyl-10-hydroperoxy-8E,12Z,15Z-octadecatrienoate	10.9024	647.453	28393	52.223	0	0	I	Prenol lipids	Triterpenoids
PS(O-16:0/15:0)	11.3209	752.508	6772.17	244.173	0	83.0321	I	Glycerophospholipids	Glycerophosphocholines
dolichyl diphosphate	11.3386	1039.54	8084.26	1914.28	792.64	1175.31	I	Organic oxoanionic compounds	Organic pyrophosphates
Fucalpha1-2Galbeta1-3GalNAcbeta1-4(NeuAcalpha2-3)Galbeta1-4Glcbeta-Cer(d18:1/16:0)	3.02568	832.959	0	28389.2	120621	111695	VII	Organooxygen compounds	Carbohydrates and carbohydrate conjugates
Omeprazole	4.54277	691.235	15027	24692.6	193541	145127	VII	Benzimidazoles	Sulfinylbenzimidazoles
Hydrocortisone succinate	3.58533	507.223	58228.7	314293	368101	364354	VI	Organic sulfuric acids and derivatives	Arylsulfates
PC(O-1:0/2:0)	4.80395	625.25	2408.55	52871.5	211190	147365	VII	Glycerophospholipids	Glycerophosphocholines
VD 2716	2.63038	481.278	0	12621.3	10676.2	1451.94	II	Prenol lipids	Terpene glycosides
Estrone sulfate	4.2272	699.23	301004	341036	320322	234318	VIII	Steroids and steroid derivatives	Sulfated steroids
11-Oxo-androsterone glucuronide	3.90468	525.233	6391.57	7898.71	12011.6	22013.6	IV	Steroids and steroid derivatives	Steroidal glycosides
Gossypol	4.27485	517.187	751.565	3303.48	10965.7	4730.88	III	Isoflavonoids	Coumestans
digitalin	3.31225	711.36	0	10804.8	26912.6	18986.3	VII	Steroids and steroid derivatives	Steroid lactones
Coenzyme Q10	0.783617	907.682	7037.62	28152.1	7885.33	914.651	II	Prenol lipids	Quinone and hydroquinone lipids
Isogemichalcone B	2.85292	531.165	1767.96	2590.7	7553.35	87978.6	IV	Linear 1,3-diarylpropanoids	Chalcones and dihydrochalcones
PS(15:0/20:3(8Z,11Z,14Z))	11.902	816.501	43324.8	38769.3	24609.3	22397.6	V	Glycerophospholipids	Glycerophosphoserines
PI(17:0/0:0)	3.99997	631.31	0	18393.4	615.959	0	II	Glycerophospholipids	Glycerophosphoinositols
Palmitoyl-EA(d4)	8.89773	326.296	59250.9	6290.33	638.417	856.596	I	Fatty Acyls	Fatty acyl thioesters
3b,16a-Dihydroxyandrostenone sulfate	4.11623	767.313	42930.9	74826.7	156374	104522	VI	Steroids and steroid derivatives	Sulfated steroids
PI(14:1(9Z)/20:5(5Z,8Z,11Z,14Z,17Z))	9.72463	825.456	0	438.443	17204.1	13866.6	VII	Glycerophospholipids	Glycerophosphocholines
PG(17:1(9Z)/0:0)	6.95872	541.279	16227.8	15204.5	140.828	0	V	Glycerophospholipids	Glycerophosphates
PA(P-20:0/0:0)	8.48827	449.304	25511.3	24322.9	24182.2	23413.3	VIII	Glycerophospholipids	Glycerophosphates
Ouabain	4.48833	583.276	101.357	9082.83	11378.9	5676.05	VI	Steroids and steroid derivatives	Steroid lactones
Folic acid	2.79417	881.27	6.50782	42.2755	3962.43	8561.82	IV	Carboxylic acids and derivatives	Carboxylic acids
1(3)-glyceryl-6-keto-PGF1alpha	4.37593	489.27	0	34.0271	461.366	2176.87	IV	Fatty Acyls	Eicosanoids
Apigenin	4.14768	315.051	0	40.8069	2078.07	3497.86	IV	Flavonoids	Flavones
Acacetin 7-(2G-rhamnosyl)-rutinoside	3.73943	737.228	354101	141574	173518	135911	V	Flavonoids	Flavonoid glycosides
Atorvastatin	2.93295	557.244	0	10485.6	93608.5	202523	IV	Pyrroles	Substituted pyrroles
Medicagol	1.1533	341.03	29870.5	37129.9	31424.7	11284.7	VIII	Isoflavonoids	Coumestans
10,11-Difluoro-8E,10E-dodecadien-1-ol	11.0421	435.29	56160.2	11.341	0	0	I	Fatty Acyls	Fatty alcohols
Kaempferol 3-rhamnosyl-(1->3)(4'''-acetylrhamnosyl)(1->6)-galactoside	3.56398	781.221	34468.6	1418.15	104775	97693.7	VII	Flavonoids	Flavonoid glycosides
Hyaluronan	2.74572	775.228	296.693	1569.18	2654.68	40556.9	IV	Other non-metal organides	Other non-metal hydrides
Corylin	2.70232	319.097	13268.8	8469.61	8140.45	15931.6	VIII	Prenol lipids	Triterpenoids
17alpha-(N-Acetyl-D-glucosaminyl)-estradiol 3-D-glucuronide	3.5534	650.283	0	0.945635	20287.1	10051.2	III	Steroids and steroid derivatives	Steroidal glycosides
Fucalpha1-2Galbeta1-3GalNAcbeta1-4(NeuAcalpha2-3)Galbeta1-4Glcbeta-Cer(d18:1/16:0)	3.05502	830.944	0	10655.2	9574.1	5345.42	VI	Organooxygen compounds	Carbohydrates and carbohydrate conjugates
Artemetin 5-glucosyl-(1->4)-rhamnoside	3.42247	695.219	267837	18316.4	334.701	1622.09	I	Flavonoids	Flavonoid glycosides
PC(O-2:0/O-2:0)	2.67917	331.2	48878.9	5039.15	280.981	1183.84	I	Glycerophospholipids	Glycerophosphocholines
Carajuron	2.97307	270.088	55831	109399	125991	114567	VI	Organic thiophosphoric acids and derivatives	Thiophosphoric acid esters
Kurilensoside I	2.66822	447.241	13417.1	22375	11934.2	3016.49	II	Steroids and steroid derivatives	Steroidal glycosides
2'-Hydroxyflavone	3.3554	221.059	5700.48	14840.4	16245.2	14932	VI	Flavonoids	Flavones
PC(9:0/0:0)	5.53825	793.438	0	11816.1	87329.4	55610.2	VII	Glycerophospholipids	Glycerophosphocholines
Cucumerin B	3.80218	575.152	52183.7	77691.4	46167.5	32842.1	V	Benzene and substituted derivatives	Phenols and derivatives
Eruberin B	3.63853	663.228	0	131.114	37886.6	52955.6	VII	Prenol lipids	Triterpenoids
Nostoxanthin sulfate	4.64505	747.356	14633.5	9241.19	342336	329538	VII	Organooxygen compounds	Carbohydrates and carbohydrate conjugates
Sugeonyl acetate	7.42728	275.165	2245.82	2458.55	2088.89	2028.98	VIII	Carboxylic acids and derivatives	Carboxylic acid derivatives
PC(O-2:0/O-2:0)	6.42145	625.323	3538.2	3135.55	7592.35	6441.63	VII	Glycerophospholipids	Glycerophosphocholines
12S-acetoxy-punaglandin 1	5.38798	597.211	0	38687.2	38474.5	9170.47	VI	Fatty Acyls	Eicosanoids
14-chlorotetracosane-1,15-disulfate	4.5637	563.25	626.073	16493.1	34206.4	26472.9	VII	Fatty Acyls	Fatty alcohols
PC(14:1(9Z)/15:0)	11.5958	734.498	39526.3	13974.7	4166.85	2613.78	I	Glycerophospholipids	Glycerophosphocholines
PC(O-10:1(9E)/0:0)	6.46948	440.242	0	1436.3	3349.03	5609.52	IV	Glycerophospholipids	Glycerophosphocholines
Chenodeoxycholic acid disulfate	2.68577	551.198	18476	10144	11503.6	164976	IV	Steroids and steroid derivatives	Bile acids, alcohols and derivatives
PS(O-18:0/14:0)	11.6431	766.524	273716	57098	63530.8	78839.1	I	Glycerophospholipids	Glycerophosphocholines
Triphyllin A	3.58	655.224	11109.8	31574.2	23274.5	16228	VI	Carbohydrates and carbohydrate conjugates	Glycosyl compounds
4'-Hydroxy-4-(4-hydroxystyryl)-7-methoxyflavan	10.0744	373.145	21032	17801.7	11520.5	10875.3	V	Organooxygen compounds	Carbonyl compounds
PA(20:0/0:0)	10.347	465.298	9788.04	2419.28	920.808	1638.54	I	Glycerophospholipids	Glycerophosphates
(-)-Euphomine A	12.2015	1027.58	62371.7	14849.3	5648.73	5390.88	I	Tetrahydroisoquinolines	Not Available
Didymocalyxin B	3.57467	469.128	0	219.088	5502.68	16110.2	IV	Carboxylic acids and derivatives	Amino acids, peptides, and analogues
LysoPC(18:4(6Z,9Z,12Z,15Z))	12.7618	1029.6	29144.4	22482	22112	14046.9	VIII	Glycerophospholipids	Glycerophosphocholines
PI(14:0/20:3(8Z,11Z,14Z))	14.7251	831.503	1.50417e+06	1.38273e+06	1.01794e+06	886250	VIII	Glycerophospholipids	Glycerophosphocholines
CL(1'-[16:0/18:1(11Z)],3'-[16:0/18:1(11Z)])	11.13	703.508	75436.1	71913.2	25089.1	36681.8	V	Glycerophospholipids	Glycerophosphoglycerophosphoglycerols
PI(16:1(9Z)/0:0)	3.6864	615.279	207085	241336	239945	257180	VIII	Glycerophospholipids	Glycerophosphocholines
Loratadine	3.64373	763.283	467.447	7314.25	17176.9	19591	VII	Benzocycloheptapyridines	Not Available
Enkephalin L	2.94673	538.265	171.468	25364.1	31208.2	34353.2	VI	Carboxylic acids and derivatives	Amino acids, peptides, and analogues
Isovaleric acid	9.46687	85.065	8193.9	20451.3	17667.9	16728.6	VI	Fatty Acyls	Fatty acids and conjugates
2-Prenyl-6a-hydroxyphaseollidin	9.99835	815.378	975.603	1943.29	11889.5	3486.5	III	Isoflavonoids	Furanoisoflavonoids
PE(18:4(6Z,9Z,12Z,15Z)/22:6(4Z,7Z,10Z,13Z,16Z,19Z))	3.67013	392.748	38017	44455.9	27623.6	29720.6	VIII	Glycerophospholipids	Glycerophosphoethanolamines
Pelargonidin 3-rhamnoside	7.86415	435.153	10946	3089.29	14094.3	136429	IV	Flavonoids	Flavonoid glycosides
Dehydroascorbic acid	0.929517	192.05	5451.3	923.128	903.828	3217.21	I	Lactones	Gamma butyrolactones
4-Ketonostoxanthin 3-sulfate	8.1709	761.332	0	436.393	9665.38	6750.25	VII	Organooxygen compounds	Carbohydrates and carbohydrate conjugates
PI(15:0/20:5(5Z,8Z,11Z,14Z,17Z))	9.12733	841.486	21.6276	13049.2	5034.49	756.484	II	Glycerophospholipids	Glycerophosphocholines
7-Ketocholesterol	6.45432	423.324	79376.8	72257.1	54654.7	52938.8	VIII	Steroids and steroid derivatives	Cholestane steroids
1alpha,25-dihydroxy-3-deoxy-3-thiavitamin D3 / 1alpha,25-dihydroxy-3-deoxy-3-thiacholecalciferol	2.8348	401.287	19064.8	24263.1	16508.8	14711.5	VIII	Isoflavonoids	O-methylated isoflavonoids
Fludrocortisone acetate	9.17725	843.416	10.2798	3029.33	11709.4	6598.89	III	Steroids and steroid derivatives	Pregnane steroids
Thyrotropin-releasing factor	3.6438	363.178	1339.75	9078.53	14503.4	9832.06	VI	Carboxylic acids and derivatives	Amino acids, peptides, and analogues
Melanin	5.70042	336.098	14922.5	16711.3	14427.1	14117.7	VIII	Anthracenes	Not Available
PC(14:0/16:1(9Z))	11.902	748.513	882641	661178	439044	409318	V	Glycerophospholipids	Glycerophosphocholines
Sachaliside 2	5.54872	629.186	34098	11832.2	15002.1	11123.8	V	Saccharolipids	Not Available
Dopamine 4-sulfate	7.67193	465.064	0	5988.44	7764.59	7408.18	VI	Organic sulfuric acids and derivatives	Arylsulfates
Delphinidin 3-(2-xylosylgalactoside)-5-glucoside	11.0976	777.232	148814	202396	115603	130006	VIII	Flavonoids	Flavonoid glycosides
PS(14:0/0:0)	9.81705	937.48	19.3374	3278.87	9389.4	53526.5	IV	Glycerophospholipids	Glycerophosphoserines
PS(15:1(9Z)/0:0)	9.60225	961.479	477.247	8592.47	9817.3	2849.21	III	Glycerophospholipids	Glycerophosphoserines
griseorhodin A	3.95747	507.056	51729.1	54648.4	6156.92	1349.2	V	Benzofurans	Not Available
Doxycycline	4.83352	480.199	9595.86	17147.3	43645.3	33241.2	VII	Tetracyclines	Not Available
glycochenodeoxycholic acid 7-sulfate	3.40753	512.269	0	7071.83	34165.8	90828.7	IV	Steroids and steroid derivatives	Bile acids, alcohols and derivatives
Ranitidine	3.20382	297.139	74512.3	154146	185849	192206	VI	Organonitrogen compounds	Amines
13-chloro-docosane-1,14-disulfate	4.2855	581.223	123030	82769.7	113693	81734	VIII	Fatty Acyls	Fatty alcohols
TG(15:0/18:1(9Z)/15:0) (d5)	0.751133	808.743	14988.2	16614.4	3617.37	16622.5	VIII	Glycerolipids	Triradylcglycerols
PC(O-19:0/22:0)	0.751133	890.707	18946.4	13363.9	3212.51	16301.1	V	Glycerophospholipids	Glycerophosphocholines
VD 2716	2.57803	242.15	0	58862.7	52979.6	5296.34	II	Prenol lipids	Terpene glycosides
10,22-Dimethyldotriacontane	3.24952	523.547	137132	265987	266956	225196	VI	Saturated hydrocarbons	Alkanes
PC(12:0/12:0)	10.7403	666.435	443.05	7734.34	4542.13	4561.87	II	Glycerophospholipids	Glycerophosphocholines
(2E)-4-hydroxy-3-methylbut-2-en-1-yl trihydrogen diphosphate	0.751133	522.995	13050.7	17151.7	13161.7	4424.62	V	Phenols	Benzenediols
Dichotosin	3.00462	466.208	14568.6	31753.7	19502.5	1460.2	II	Prenol lipids	Diterpenoids
Hydroxyphthioceranic acid (C42)	5.29808	635.636	269381	190090	35023.6	16371	V	Hydroxy acids and derivatives	Beta hydroxy acids and derivatives
14-O-(beta-D-glucopyranosyl)-7S,14R-dihydroxy-7,9,13,17-tetramethyl-2E,4E,8E,10E,12E,16E-octadecahexaenoic acid	2.77097	505.279	10322.8	85438.7	921.533	265.132	II	Flavonoids	Flavonoid glycosides
N-[(3a,5b,7a,12a)-3,12-dihydroxy-24-oxo-7-(sulfoxy)cholan-24-yl]-Glycine	3.0572	528.264	2189.91	25503.4	29449.9	30640.4	VI	Steroids and steroid derivatives	Bile acids, alcohols and derivatives
PG(18:1(9Z)/0:0)	2.8083	533.285	60.3688	207.928	3099.68	11293.8	IV	Glycerophospholipids	Glycerophosphates
Estradiol-17beta 3-sulfate	3.63838	703.26	32405.2	234642	636883	684886	VII	Steroids and steroid derivatives	Sulfated steroids
(5Z,10Z)-19-fluoro-1alpha-hydroxyvitamin-D3 / (5Z,10Z)-19-fluoro-1alpha-hydroxycholecalciferol	0.783617	835.642	29695.9	16223.9	10877.7	14886.6	V	Fatty Acyls	Eicosanoids
PS(20:0/22:2(13Z,16Z))	0.761967	916.629	38792.3	48264.4	20073.6	43365.1	VIII	Glycerophospholipids	Glycerophosphoserines
PI(16:0/20:3(5Z,8Z,11Z))	14.7251	859.533	1.23973e+06	1.00475e+06	926083	1.14411e+06	VIII	Glycerophospholipids	Glycerophosphoinositols
PA(15:1(9Z)/22:4(7Z,10Z,13Z,16Z))	9.93565	707.465	289031	249458	427870	448325	VIII	Glycerophospholipids	Glycerophosphates
6-Chloroapigenin	2.57975	349.013	124293	402438	276834	224467	VI	Prenol lipids	Triterpenoids
Egregiachloride B	4.03715	655.354	22621.6	630949	3.72829e+06	3.42981e+06	VII	Azaspirodecane derivatives	Not Available
Skullcapflavone I 2'-(2''-E-cinnamoylglucoside)	3.87082	624.206	1357.18	7752.2	3606.63	2413.39	II	Flavonoids	Flavonoid glycosides
2-chlorohexadecanol	11.5026	321.22	3856.29	1749.28	11289.7	4510.21	III	Fatty Acyls	Fatty alcohols
Artelastochromene	0.826467	531.204	16311.4	30482.2	20802.5	40267.3	VI	Prenol lipids	Tetraterpenoids
1alpha,26,26,26,27,27,27-heptafluoro-25-hydroxy-16,17,23,23,24,24-hexadehydrovitamin D3 / 1alpha,26,26,26,27,27,27-heptafluoro-25-hydroxy-16,17,23,23,24,24-hexadehydrocholecalciferol	5.61347	565.218	16234.1	3382.97	2066.78	2239.02	I	Tannins	Hydrolyzable tannins
LysoPC(18:4(6Z,9Z,12Z,15Z))	2.71715	516.31	1762.33	26652.8	41131	8381.84	III	Glycerophospholipids	Glycerophosphocholines
L-Asparagine	2.66268	133.061	3681.63	4026.6	4087.89	4177.32	VIII	Carboxylic acids and derivatives	Amino acids, peptides, and analogues
PG(20:1(11Z)/0:0)	4.40282	583.324	175.75	5040.14	3241.68	1500.18	II	Glycerophospholipids	Glycerophosphocholines
Loratadine	5.9223	405.133	494634	425472	322182	207144	V	Benzocycloheptapyridines	Not Available
Brianthein X	7.56725	481.162	0	51120	16098.7	9385.73	II	Imidazopyrimidines	Purines and purine derivatives
2-chloroacrylic acid	15.1343	128.971	333985	394887	302052	313590	VIII	Carboxylic acids and derivatives	Amino acids, peptides, and analogues
Cyanidin 3-(6''-(E)-caffeylsambubioside)	2.67917	726.181	581.875	38612.1	24553.2	9817.14	II	Flavonoids	Flavonoid glycosides
Panaxydol chlorohydrine	5.89588	591.302	38921.9	37092.8	119404	177853	VII	Halohydrins	Chlorohydrins
Egregiachloride A	4.63977	651.324	75.1357	111.128	21682.9	29488.4	VII	Pyrans	Pyranones and derivatives
Luteolin 3'-methyl ether 7-glucuronosyl-(1->2)-glucuronide	0.97265	651.121	33077.3	39972.1	3787.9	0	V	Flavonoids	Flavonoid glycosides
1alpha-hydroxy-18-[m-(1-hydroxy-1-methylethyl)-benzyloxy]-23,24,25,26,27-pentanorvitamin D3 / 1alpha-hydroxy-18-[m-(1-hydroxy-1-methylethyl)-benzyloxy]-23,24,25,26,27-pentanorcholecalciferol	9.40762	539.338	24340.2	26147.6	29383.8	27427.2	VIII	Flavonoids	Flavonoid glycosides
Chlortetracycline	2.8262	477.107	109.639	562.841	71618.2	195179	IV	Tetracyclines	Not Available
PI(16:0/20:3(5Z,8Z,11Z))	0.7674	878.576	133722	234778	134237	197436	VIII	Glycerophospholipids	Glycerophosphoinositols
Ansamitocin P3	4.06007	657.253	155814	203065	431854	522913	VII	Fatty Acyls	Fatty alcohols
Luteolin 7-(6'''-acetylallosyl-(1->2)-glucoside)	4.8573	651.157	0	1105.64	4818.18	5322.16	VII	Flavonoids	Flavonoid glycosides
punaglandin 8	8.95672	879.383	0	33123.5	95125.9	44401.9	III	Fatty Acyls	Eicosanoids
Uvarinol	3.99997	573.193	494.977	6319.57	4754.43	984.591	II	Dibenzylbutane lignans	Dibenzylbutanediol lignans
bromovulone I	4.67653	847.243	414084	4.11708e+06	5.57508e+06	8.8072e+06	VII	Prenol lipids	Monoterpenoids
LysoPC(22:5(4Z,7Z,10Z,13Z,16Z))	7.8893	568.342	11144.6	6852.63	6484.76	2434.3	V	Glycerophospholipids	Glycerophosphocholines
Azelaic acid	1.114	171.101	9562.21	11325.5	8503.25	7299.45	VIII	Fatty Acyls	Fatty acids and conjugates
Chlortetracycline	2.71715	496.149	2172.4	3172.73	21283.9	26564.2	VII	Tetracyclines	Not Available
13-Methyl-1-tritriacontene	3.61178	521.529	23926.8	6454.09	31.2602	0	I	Unsaturated hydrocarbons	Unsaturated aliphatic hydrocarbons
14-chlorotetracosane-1,15-disulfate	3.6966	582.29	175.928	38156.5	104259	93665.1	VII	Fatty Acyls	Fatty alcohols
Ptilosteroid A	3.02042	469.185	57080.4	66383.4	95497.4	105450	VI	Steroids and steroid derivatives	Steroidal glycosides
11,15-dichloro-docosane-1,14-disulfate	4.4777	569.18	28356	467758	505404	242091	VI	Lactones	Gamma butyrolactones
4-Chlorotestosterone	3.9812	345.16	147.591	34135.5	78315.4	20279.5	III	Steroids and steroid derivatives	Androstane steroids
Sanggenon G	4.17918	693.233	1031.99	7616.57	11148.8	10765.1	VI	Steroids and steroid derivatives	Steroid lactones
Majusculoic acid	2.79953	627.17	24.7074	420.476	40099.4	26409.8	VII	Dihydrofurans	Furanones
Calyxin J	0.8369	731.249	622.093	561.956	32663.5	22635.9	VII	Cinnamic acids and derivatives	Hydroxycinnamic acids and derivatives
Curcumin	4.14768	735.243	195468	149764	658482	1.16391e+06	IV	Diarylheptanoids	Linear diarylheptanoids
Lupinisoflavone L	4.35995	871.295	43220.2	167830	188722	160389	VI	Isoflavonoids	Isoflavans
6-bromo-docosa-5E,9Z-dienoic acid	8.15418	827.422	4709.95	9391.92	32386.8	16511.4	III	Fatty Acyls	Fatty acids and conjugates
3,4-dichloro-tridecanoic acid	0.72	265.112	69480.1	50735.6	59085.4	368044	IV	Fatty Acyls	Fatty acids and conjugates
PS(12:0/20:3(8Z,11Z,14Z))	11.9967	774.457	13231.5	10276.8	15006	12369.7	VIII	Glycerophospholipids	Glycerophosphoserines
Suberic acid	1.55742	157.086	42237.9	38948.8	29182.3	27712.5	VIII	Fatty Acyls	Fatty acids and conjugates
Estramustine	4.76662	877.328	9096.91	2609.08	25520.2	25621.8	VII	Steroids and steroid derivatives	Estrane steroids
11-bromo-undecanoic acid	0.8734	527.138	39848.6	93098.5	519469	581109	VII	Fatty Acyls	Fatty acids and conjugates
18-bromo-9E,17E-Octadecadiene-7,15-diynoic acid	5.40967	699.168	120933	88774.8	20902.8	11893.3	V	Fatty Acyls	Fatty acids and conjugates
Sertraline	0.9137	323.108	29080.6	221.314	81.6433	544.947	I	Tetralins	Tametralines
2-bromoacetic acid	0.7674	276.871	73902.2	50186.5	49140.2	46740.5	VIII	Carboxylic acids and derivatives	Alpha-halocarboxylic acids and derivatives
28:2(5Z,9Z)(6Br)	7.8396	995.61	113852	40805.9	66590.7	15552.8	V	Steroids and steroid derivatives	Steroid esters
5,6-dichloro-tetradecanoic acid	6.86762	341.13	132.473	757.159	1537.76	295.964	III	Fatty Acyls	Fatty acids and conjugates
6-bromo-tetracosa-5E,9Z-dienoic acid	10.4368	883.484	0	984.109	10181.9	146.355	III	Fatty Acyls	Fatty acids and conjugates
Ethyl 18-bromooctadec-17-en-5,7,15-triynoate	2.71868	421.101	49.9036	32354.9	16488.5	13032.2	II	Fatty Acyls	Fatty acid esters
Fucalpha1-3GlcNAcbeta1-3Galbeta1-3GalNAcbeta1-4(NeuAcalpha2-3)Galbeta1-4Glcbeta-Cer(d18:1/26:0)	0.778217	1002.57	14093.7	10268.9	4287.01	8924.28	V	Organooxygen compounds	Carbohydrates and carbohydrate conjugates
9,10,12,13-tetrachloro-octadecanoic acid	7.17725	839.222	0	14108.8	134503	116717	VII	Prenol lipids	Diterpenoids
9,10-dibromo-stearic acid	0.868183	439.085	4.71983e+07	1.18182e+08	3.57847e+07	1.31015e+07	II	Fatty Acyls	Fatty acids and conjugates
2,2,11,13,15-pentachloro-docosane-1,14-disulfate	5.8692	671.062	201162	218387	198090	186456	VIII	Sulfonyls	Sulfones
QH2	10.0275	639.391	0	1659.4	6880.8	5470.72	VII	Prenol lipids	Quinone and hydroquinone lipids
Nor-Dolichol-[13-22]	10.0946	364.357	50223.3	45637.2	47317.5	45781.6	VIII	Prenol lipids	Polyprenols
