# Supplementary material for: Metabolite Profiling and Classification of Developing Styrax tonkinensis Kernels
Source: Metabolites. 2020 Jan 1;10(1):21. doi: 10.3390/metabo10010021 (PMC7022597; doi:10.3390/metabo10010021)
Supplement: Supplementary file 1 [file metabolites-10-00021-s001.zip › Table S3.xlsx]

## Sheet: Sheet1
Table S3 The pathway enrichment analysis based on differential metabolites
GC-MS 70:50 DAF				LC-MS 70:50 DAF
Pathway Name	Match Status	p	-log(p)	Pathway Name	Match Status	p	-log(p)
Alanine, aspartate and glutamate metabolism	8/22	9.8783E-7	13.828	Diterpenoid biosynthesis	4/26	0.0044698	5.4104
Aminoacyl-tRNA biosynthesis	11/67	4.4365E-5	10.023	Biosynthesis of unsaturated fatty acids	3/42	0.10247	2.2782
Glycine, serine and threonine metabolism	6/30	0.0010111	6.8967	Carbon fixation in photosynthetic organisms	2/21	0.10916	2.215
Arginine and proline metabolism	6/38	0.0036435	5.6148	Phenylalanine metabolism	1/8	0.19829	1.618
Butanoate metabolism	4/18	0.0050966	5.2792	Lysine biosynthesis	1/10	0.24155	1.4207
Cysteine and methionine metabolism	5/34	0.01092	4.5171	Cyanoamino acid metabolism	1/11	0.26232	1.3382
Nitrogen metabolism	3/15	0.021087	3.8591	Arginine and proline metabolism	2/38	0.27638	1.286
Citrate cycle (TCA cycle)	3/20	0.045707	3.0855	beta-Alanine metabolism	1/12	0.28254	1.2639
Carbon fixation in photosynthetic organisms	3/21	0.05181	2.9602	Nicotinate and nicotinamide metabolism	1/12	0.28254	1.2639
Cyanoamino acid metabolism	2/11	0.072051	2.6304	Amino sugar and nucleotide sugar metabolism	2/41	0.3072	1.1803
beta-Alanine metabolism	2/12	0.084236	2.4741	Histidine metabolism	1/16	0.35816	1.0268
Sulfur metabolism	2/12	0.084236	2.4741	Zeatin biosynthesis	1/19	0.40974	0.89223
Valine, leucine and isoleucine biosynthesis	3/26	0.087754	2.4332	Phenylalanine, tyrosine and tryptophan biosynthesis	1/21	0.44186	0.81675
Glutathione metabolism	3/26	0.087754	2.4332	Alanine, aspartate and glutamate metabolism	1/22	0.45728	0.78245
Sphingolipid metabolism	2/13	0.096996	2.3331	Glycerophospholipid metabolism	1/25	0.5011	0.69096
Pantothenate and CoA biosynthesis	2/14	0.11027	2.2048	Terpenoid backbone biosynthesis	1/25	0.5011	0.69096
Starch and sucrose metabolism	3/30	0.1223	2.1013	Glutathione metabolism	1/26	0.51492	0.66374
C5-Branched dibasic acid metabolism	1/4	0.15488	1.8651	Tryptophan metabolism	1/27	0.52837	0.63795
Pentose phosphate pathway	2/18	0.16728	1.7881	Aminoacyl-tRNA biosynthesis	2/67	0.55296	0.59247
Tyrosine metabolism	2/18	0.16728	1.7881	Glycine, serine and threonine metabolism	1/30	0.56659	0.56811
Glucosinolate biosynthesis	4/54	0.17812	1.7253	Starch and sucrose metabolism	1/30	0.56659	0.56811
Selenoamino acid metabolism	2/19	0.18226	1.7023	Cysteine and methionine metabolism	1/34	0.6129	0.48955
Phenylalanine, tyrosine and tryptophan biosynthesis	2/21	0.21276	1.5476	Pyrimidine metabolism	1/38	0.65439	0.42405
Isoquinoline alkaloid biosynthesis	1/6	0.22324	1.4995	Flavonoid biosynthesis	1/43	0.70021	0.35637
Purine metabolism	4/61	0.23944	1.4295	Purine metabolism	1/61	0.82121	0.19698
Indole alkaloid biosynthesis	1/7	0.25535	1.3651	100:70 DAF
Glycerophospholipid metabolism	2/25	0.27492	1.2913	Pathway Name	Match Status	p	-log(p)
Tropane, piperidine and pyridine alkaloid biosynthesis	1/8	0.28616	1.2512	Zeatin biosynthesis	2/19	0.096475	2.3385
Phenylalanine metabolism	1/8	0.28616	1.2512	Amino sugar and nucleotide sugar metabolism	3/41	0.10345	2.2687
Lysine biosynthesis	1/10	0.34407	1.0669	Carbon fixation in photosynthetic organisms	2/21	0.11447	2.1675
Methane metabolism	1/11	0.37127	0.99082	Alanine, aspartate and glutamate metabolism	2/22	0.12377	2.0893
Nicotinate and nicotinamide metabolism	1/12	0.39737	0.92289	Glycerophospholipid metabolism	2/25	0.1527	1.8793
Glycerolipid metabolism	1/13	0.4224	0.86181	Starch and sucrose metabolism	2/30	0.20341	1.5926
Propanoate metabolism	1/15	0.46944	0.75622	Phenylalanine metabolism	1/8	0.20341	1.5925
Pyrimidine metabolism	2/38	0.46975	0.75556	Cysteine and methionine metabolism	2/34	0.24527	1.4054
Glyoxylate and dicarboxylate metabolism	1/17	0.51271	0.66804	Lysine biosynthesis	1/10	0.2476	1.3959
Zeatin biosynthesis	1/19	0.55252	0.59326	Riboflavin metabolism	1/10	0.2476	1.3959
Pyruvate metabolism	1/21	0.58913	0.5291	Cyanoamino acid metabolism	1/11	0.2688	1.3138
Terpenoid backbone biosynthesis	1/25	0.65376	0.42502	Arginine and proline metabolism	2/38	0.28755	1.2464
Glycolysis or Gluconeogenesis	1/25	0.65376	0.42502	beta-Alanine metabolism	1/12	0.28941	1.2399
Galactose metabolism	1/26	0.66829	0.40304	Nicotinate and nicotinamide metabolism	1/12	0.28941	1.2399
Tryptophan metabolism	1/27	0.68222	0.3824	Pentose and glucuronate interconversions	1/12	0.28941	1.2399
Porphyrin and chlorophyll metabolism	1/29	0.70838	0.34477	Fatty acid elongation in mitochondria	1/13	0.30946	1.1729
Valine, leucine and isoleucine degradation	1/34	0.76489	0.26802	Glycerolipid metabolism	1/13	0.30946	1.1729
Phenylpropanoid biosynthesis	1/45	0.85408	0.15774	Ascorbate and aldarate metabolism	1/15	0.34792	1.0558
100:70 DAF				Phenylalanine, tyrosine and tryptophan biosynthesis	1/21	0.45122	0.7958
Pathway Name	Match Status	p	-log(p)	Purine metabolism	2/61	0.51657	0.66055
Glutathione metabolism	5/26	0.01105	4.5054	Galactose metabolism	1/26	0.52499	0.64438
Tyrosine metabolism	4/18	0.013721	4.2888	Glutathione metabolism	1/26	0.52499	0.64438
Phenylalanine, tyrosine and tryptophan biosynthesis	4/21	0.02372	3.7414	Tryptophan metabolism	1/27	0.53854	0.6189
Alanine, aspartate and glutamate metabolism	4/22	0.027826	3.5818	Glycine, serine and threonine metabolism	1/30	0.57697	0.54996
Glycerolipid metabolism	3/13	0.029688	3.517	Fatty acid metabolism	1/34	0.62341	0.47255
Isoquinoline alkaloid biosynthesis	2/6	0.037895	3.2729	Pyrimidine metabolism	1/38	0.66487	0.40816
Nitrogen metabolism	3/15	0.043693	3.1306	Biosynthesis of unsaturated fatty acids	1/42	0.70189	0.35398
Aminoacyl-tRNA biosynthesis	7/67	0.06586	2.7202	Flavonoid biosynthesis	1/43	0.7105	0.34179
Butanoate metabolism	3/18	0.069775	2.6625	Fatty acid biosynthesis	1/49	0.75732	0.27797
Pentose phosphate pathway	3/18	0.069775	2.6625	Aminoacyl-tRNA biosynthesis	1/67	0.8578	0.15339
Glycine, serine and threonine metabolism	4/30	0.075264	2.5868	130:100 DAF
Starch and sucrose metabolism	4/30	0.075264	2.5868	Pathway Name	Match Status	p	-log(p)
Citrate cycle (TCA cycle)	3/20	0.09027	2.4049	Alanine, aspartate and glutamate metabolism	4/22	0.0038983	5.5472
Arginine and proline metabolism	4/38	0.14706	1.9169	Carbon fixation in photosynthetic organisms	3/21	0.025044	3.6871
Glycerophospholipid metabolism	3/25	0.15058	1.8933	Riboflavin metabolism	2/10	0.036157	3.3199
Galactose metabolism	3/26	0.16392	1.8084	Nicotinate and nicotinamide metabolism	2/12	0.050997	2.976
Pantothenate and CoA biosynthesis	2/14	0.1741	1.7481	Arginine and proline metabolism	3/38	0.11067	2.2012
Glyoxylate and dicarboxylate metabolism	2/17	0.23505	1.4479	Pyrimidine metabolism	3/38	0.11067	2.2012
Carbon fixation in photosynthetic organisms	2/21	0.3177	1.1466	Citrate cycle (TCA cycle)	2/20	0.12576	2.0734
Indole alkaloid biosynthesis	1/7	0.32437	1.1259	Glycerophospholipid metabolism	2/25	0.18052	1.7119
Tropane, piperidine and pyridine alkaloid biosynthesis	1/8	0.36129	1.0181	Glutathione metabolism	2/26	0.1919	1.6508
Phenylalanine metabolism	1/8	0.36129	1.0181	Phenylalanine metabolism	1/8	0.2236	1.4979
Lysine biosynthesis	1/10	0.42926	0.84569	Glycine, serine and threonine metabolism	2/30	0.23824	1.4345
Cyanoamino acid metabolism	1/11	0.46052	0.77539	Lysine biosynthesis	1/10	0.27138	1.3042
Methane metabolism	1/11	0.46052	0.77539	Stilbenoid, diarylheptanoid and gingerol biosynthesis	1/10	0.27138	1.3042
Pentose and glucuronate interconversions	1/12	0.49009	0.71316	Cysteine and methionine metabolism	2/34	0.2852	1.2546
beta-Alanine metabolism	1/12	0.49009	0.71316	Purine metabolism	3/61	0.29332	1.2265
Fatty acid elongation in mitochondria	1/13	0.51807	0.65765	Cyanoamino acid metabolism	1/11	0.29419	1.2235
Sphingolipid metabolism	1/13	0.51807	0.65765	Vitamin B6 metabolism	1/11	0.29419	1.2235
Ascorbate and aldarate metabolism	1/15	0.56955	0.56291	Pentose and glucuronate interconversions	1/12	0.3163	1.1511
Propanoate metabolism	1/15	0.56955	0.56291	beta-Alanine metabolism	1/12	0.3163	1.1511
Glucosinolate biosynthesis	3/54	0.57247	0.55779	Aminoacyl-tRNA biosynthesis	3/67	0.3458	1.0619
Lysine degradation	1/17	0.61561	0.48515	Amino sugar and nucleotide sugar metabolism	2/41	0.36662	1.0034
Pyrimidine metabolism	2/38	0.62322	0.47285	Propanoate metabolism	1/15	0.37865	0.97115
Amino sugar and nucleotide sugar metabolism	2/41	0.66516	0.40773	Nitrogen metabolism	1/15	0.37865	0.97115
Pyruvate metabolism	1/21	0.69363	0.36582	Histidine metabolism	1/16	0.39817	0.92087
Phenylpropanoid biosynthesis	2/45	0.71524	0.33514	Glyoxylate and dicarboxylate metabolism	1/17	0.4171	0.87443
Ubiquinone and other terpenoid-quinone biosynthesis	1/23	0.72656	0.31943	Pentose phosphate pathway	1/18	0.43544	0.83139
Inositol phosphate metabolism	1/24	0.74169	0.29882	Zeatin biosynthesis	1/19	0.45322	0.79137
Glycolysis or Gluconeogenesis	1/25	0.756	0.27972	Phenylalanine, tyrosine and tryptophan biosynthesis	1/21	0.48716	0.71916
Valine, leucine and isoleucine biosynthesis	1/26	0.76952	0.26199	Terpenoid backbone biosynthesis	1/25	0.54899	0.59967
Tryptophan metabolism	1/27	0.7823	0.24551	Valine, leucine and isoleucine biosynthesis	1/26	0.56328	0.57398
Porphyrin and chlorophyll metabolism	1/29	0.80581	0.2159	Diterpenoid biosynthesis	1/26	0.56328	0.57398
Fatty acid metabolism	1/34	0.85419	0.15761	Starch and sucrose metabolism	1/30	0.61613	0.4843
Valine, leucine and isoleucine degradation	1/34	0.85419	0.15761	Steroid biosynthesis	1/36	0.68391	0.37993
Biosynthesis of unsaturated fatty acids	1/42	0.90803	0.09648	Flavonoid biosynthesis	1/43	0.74831	0.28994
Fatty acid biosynthesis	1/49	0.9387	0.063257	Phenylpropanoid biosynthesis	1/45	0.76423	0.26888
Purine metabolism	1/61	0.96959	0.030879	100:50 DAF
130:100 DAF				Pathway Name	Match Status	p	-log(p)
Pathway Name	Match Status	p	-log(p)	Diterpenoid biosynthesis	4/26	0.0054844	5.2059
Aminoacyl-tRNA biosynthesis	11/67	2.0315E-4	8.5016	Biosynthesis of unsaturated fatty acids	4/42	0.029543	3.5219
Citrate cycle (TCA cycle)	4/20	0.0132	4.3275	Glycerophospholipid metabolism	2/25	0.15957	1.8353
Alanine, aspartate and glutamate metabolism	4/22	0.018539	3.9879	Glutathione metabolism	2/26	0.16986	1.7728
Nitrogen metabolism	3/15	0.031946	3.4437	Riboflavin metabolism	1/10	0.25361	1.3719
Galactose metabolism	4/26	0.032806	3.4171	Fatty acid elongation in mitochondria	1/13	0.31663	1.15
Glyoxylate and dicarboxylate metabolism	3/17	0.044587	3.1103	Zeatin biosynthesis	1/19	0.42751	0.84977
Pentose phosphate pathway	3/18	0.051712	2.9621	Alanine, aspartate and glutamate metabolism	1/22	0.47618	0.74196
Glycine, serine and threonine metabolism	4/30	0.05211	2.9544	Starch and sucrose metabolism	1/30	0.58711	0.53255
Phenylalanine metabolism	2/8	0.052939	2.9386	Fatty acid metabolism	1/34	0.63363	0.45628
Carbon fixation in photosynthetic organisms	3/21	0.076128	2.5753	Arginine and proline metabolism	1/38	0.67505	0.39298
Cysteine and methionine metabolism	4/34	0.076474	2.5708	Pyrimidine metabolism	1/38	0.67505	0.39298
Arginine and proline metabolism	4/38	0.10565	2.2476	Amino sugar and nucleotide sugar metabolism	1/41	0.70308	0.35229
Sulfur metabolism	2/12	0.11035	2.2041	Flavonoid biosynthesis	1/43	0.72044	0.32789
Valine, leucine and isoleucine biosynthesis	3/26	0.1258	2.0731	Fatty acid biosynthesis	1/49	0.76682	0.26551
Glutathione metabolism	3/26	0.1258	2.0731	Purine metabolism	1/61	0.8382	0.1765
Glycerolipid metabolism	2/13	0.1265	2.0675	130:50 DAF
Pantothenate and CoA biosynthesis	2/14	0.14317	1.9437	Pathway Name	Match Status	p	-log(p)
C5-Branched dibasic acid metabolism	1/4	0.17928	1.7188	Diterpenoid biosynthesis	4/26	0.0079575	4.8336
Butanoate metabolism	2/18	0.21349	1.5442	Biosynthesis of unsaturated fatty acids	4/42	0.04123	3.1886
Isoquinoline alkaloid biosynthesis	1/6	0.25665	1.36	Glycerophospholipid metabolism	2/25	0.18761	1.6734
Pyruvate metabolism	2/21	0.26814	1.3162	Glutathione metabolism	2/26	0.19934	1.6127
Pyrimidine metabolism	3/38	0.27508	1.2907	Riboflavin metabolism	1/10	0.27722	1.2829
Tropane, piperidine and pyridine alkaloid biosynthesis	1/8	0.32684	1.1183	Pyrimidine metabolism	2/38	0.34302	1.07
Phenylpropanoid biosynthesis	3/45	0.36982	0.99474	Fatty acid elongation in mitochondria	1/13	0.34463	1.0653
Lysine biosynthesis	1/10	0.3905	0.94033	Nitrogen metabolism	1/15	0.38612	0.95162
Cyanoamino acid metabolism	1/11	0.42007	0.86734	Zeatin biosynthesis	1/19	0.46155	0.77317
Methane metabolism	1/11	0.42007	0.86734	Alanine, aspartate and glutamate metabolism	1/22	0.51211	0.66922
beta-Alanine metabolism	1/12	0.44822	0.80246	Purine metabolism	2/61	0.5885	0.53018
Fatty acid elongation in mitochondria	1/13	0.47503	0.74437	Starch and sucrose metabolism	1/30	0.62536	0.46943
Sphingolipid metabolism	1/13	0.47503	0.74437	Fatty acid metabolism	1/34	0.67191	0.39763
Glucosinolate biosynthesis	3/54	0.48817	0.7171	Arginine and proline metabolism	1/38	0.71281	0.33854
Ascorbate and aldarate metabolism	1/15	0.52487	0.64461	Amino sugar and nucleotide sugar metabolism	1/41	0.74017	0.30087
Fructose and mannose metabolism	1/16	0.54801	0.60146	Flavonoid biosynthesis	1/43	0.75698	0.27841
Histidine metabolism	1/16	0.54801	0.60146	Fatty acid biosynthesis	1/49	0.8013	0.22152
Lysine degradation	1/17	0.57004	0.56205	Aminoacyl-tRNA biosynthesis	1/67	0.89203	0.11425
Tyrosine metabolism	1/18	0.59101	0.52592	130:70 DAF
Zeatin biosynthesis	1/19	0.61098	0.49269	Pathway Name	Match Status	p	-log(p)
Selenoamino acid metabolism	1/19	0.61098	0.49269	Nicotinate and nicotinamide metabolism	2/12	0.042052	3.1688
Phenylalanine, tyrosine and tryptophan biosynthesis	1/21	0.64808	0.43374	Carbon fixation in photosynthetic organisms	2/21	0.11447	2.1675
Ubiquinone and other terpenoid-quinone biosynthesis	1/23	0.68169	0.38318	Alanine, aspartate and glutamate metabolism	2/22	0.12377	2.0893
Terpenoid backbone biosynthesis	1/25	0.71214	0.33948	Glycerophospholipid metabolism	2/25	0.1527	1.8793
Glycolysis or Gluconeogenesis	1/25	0.71214	0.33948	Diterpenoid biosynthesis	2/26	0.16263	1.8163
Porphyrin and chlorophyll metabolism	1/29	0.76469	0.26828	Glutathione metabolism	2/26	0.16263	1.8163
Starch and sucrose metabolism	1/30	0.77628	0.25324	Phenylalanine metabolism	1/8	0.20341	1.5925
Purine metabolism	2/61	0.80567	0.21608	Cysteine and methionine metabolism	2/34	0.24527	1.4054
Fatty acid metabolism	1/34	0.81728	0.20178	Lysine biosynthesis	1/10	0.2476	1.3959
Valine, leucine and isoleucine degradation	1/34	0.81728	0.20178	Riboflavin metabolism	1/10	0.2476	1.3959
Biosynthesis of unsaturated fatty acids	1/42	0.87835	0.12971	Cyanoamino acid metabolism	1/11	0.2688	1.3138
Fatty acid biosynthesis	1/49	0.91497	0.088864	Aminoacyl-tRNA biosynthesis	3/67	0.28718	1.2476
100:50 DAF				Arginine and proline metabolism	2/38	0.28755	1.2464
Pathway Name	Match Status	p	-log(p)	beta-Alanine metabolism	1/12	0.28941	1.2399
Aminoacyl-tRNA biosynthesis	17/67	8.7473E-8	16.252	Fatty acid elongation in mitochondria	1/13	0.30946	1.1729
Alanine, aspartate and glutamate metabolism	6/22	0.0012995	6.6458	Amino sugar and nucleotide sugar metabolism	2/41	0.31918	1.142
Glycine, serine and threonine metabolism	7/30	0.0013851	6.582	Nitrogen metabolism	1/15	0.34792	1.0558
Nitrogen metabolism	4/15	0.0097349	4.632	Histidine metabolism	1/16	0.36636	1.0041
Arginine and proline metabolism	6/38	0.022299	3.8032	Zeatin biosynthesis	1/19	0.41869	0.87062
Cyanoamino acid metabolism	3/11	0.023937	3.7323	Phenylalanine, tyrosine and tryptophan biosynthesis	1/21	0.45122	0.7958
Carbon fixation in photosynthetic organisms	4/21	0.032471	3.4274	Purine metabolism	2/61	0.51657	0.66055
Glycerolipid metabolism	3/13	0.038059	3.2686	Tryptophan metabolism	1/27	0.53854	0.6189
Isoquinoline alkaloid biosynthesis	2/6	0.045236	3.0959	Glycine, serine and threonine metabolism	1/30	0.57697	0.54996
Galactose metabolism	4/26	0.064732	2.7375	Fatty acid metabolism	1/34	0.62341	0.47255
Glutathione metabolism	4/26	0.064732	2.7375	Pyrimidine metabolism	1/38	0.66487	0.40816
Pentose phosphate pathway	3/18	0.087695	2.4339	Biosynthesis of unsaturated fatty acids	1/42	0.70189	0.35398
Starch and sucrose metabolism	4/30	0.099233	2.3103	Fatty acid biosynthesis	1/49	0.75732	0.27797
Lysine biosynthesis	2/10	0.11628	2.1518
Phenylalanine, tyrosine and tryptophan biosynthesis	3/21	0.12593	2.072
Methane metabolism	2/11	0.1368	1.9892
beta-Alanine metabolism	2/12	0.15805	1.8449
Sphingolipid metabolism	2/13	0.17986	1.7156
Glycerophospholipid metabolism	3/25	0.1843	1.6912
Valine, leucine and isoleucine biosynthesis	3/26	0.1999	1.61
Pantothenate and CoA biosynthesis	2/14	0.2021	1.599
Glucosinolate biosynthesis	5/54	0.21674	1.5291
Ascorbate and aldarate metabolism	2/15	0.22465	1.4932
Butanoate metabolism	2/18	0.29301	1.2275
Tyrosine metabolism	2/18	0.29301	1.2275
Cysteine and methionine metabolism	3/34	0.33222	1.1019
Indole alkaloid biosynthesis	1/7	0.35115	1.0465
Tropane, piperidine and pyridine alkaloid biosynthesis	1/8	0.39015	0.94123
Phenylalanine metabolism	1/8	0.39015	0.94123
Pyrimidine metabolism	3/38	0.3995	0.91753
Nicotinate and nicotinamide metabolism	1/12	0.52432	0.64565
Sulfur metabolism	1/12	0.52432	0.64565
Fatty acid elongation in mitochondria	1/13	0.55302	0.59235
Valine, leucine and isoleucine degradation	2/34	0.61479	0.48647
Fructose and mannose metabolism	1/16	0.62927	0.4632
Histidine metabolism	1/16	0.62927	0.4632
Lysine degradation	1/17	0.65171	0.42815
Glyoxylate and dicarboxylate metabolism	1/17	0.65171	0.42815
Selenoamino acid metabolism	1/19	0.69265	0.36723
Citrate cycle (TCA cycle)	1/20	0.7113	0.34066
Purine metabolism	3/61	0.72104	0.32706
Pyruvate metabolism	1/21	0.72883	0.31631
Ubiquinone and other terpenoid-quinone biosynthesis	1/23	0.7608	0.27338
Phenylpropanoid biosynthesis	2/45	0.76437	0.2687
Inositol phosphate metabolism	1/24	0.77536	0.25443
Tryptophan metabolism	1/27	0.81399	0.2058
Porphyrin and chlorophyll metabolism	1/29	0.83602	0.1791
Fatty acid metabolism	1/34	0.88046	0.12731
Amino sugar and nucleotide sugar metabolism	1/41	0.92337	0.079723
Biosynthesis of unsaturated fatty acids	1/42	0.9281	0.074612
Fatty acid biosynthesis	1/49	0.95405	0.047041
130:50 DAF
Pathway Name	Match Status	p	-log(p)
Galactose metabolism	6/26	0.0033064	5.7119
Aminoacyl-tRNA biosynthesis	9/67	0.015241	4.1837
Glycine, serine and threonine metabolism	5/30	0.02939	3.5271
Alanine, aspartate and glutamate metabolism	4/22	0.03793	3.272
Isoquinoline alkaloid biosynthesis	2/6	0.045236	3.0959
Pantothenate and CoA biosynthesis	3/14	0.0464	3.0705
Glutathione metabolism	4/26	0.064732	2.7375
Arginine and proline metabolism	5/38	0.071371	2.6399
Butanoate metabolism	3/18	0.087695	2.4339
Pentose phosphate pathway	3/18	0.087695	2.4339
Starch and sucrose metabolism	4/30	0.099233	2.3103
Citrate cycle (TCA cycle)	3/20	0.11258	2.1841
Cyanoamino acid metabolism	2/11	0.1368	1.9892
beta-Alanine metabolism	2/12	0.15805	1.8449
Glycerolipid metabolism	2/13	0.17986	1.7156
Valine, leucine and isoleucine biosynthesis	3/26	0.1999	1.61
C5-Branched dibasic acid metabolism	1/4	0.21876	1.5198
Nitrogen metabolism	2/15	0.22465	1.4932
Glyoxylate and dicarboxylate metabolism	2/17	0.2702	1.3086
Tyrosine metabolism	2/18	0.29301	1.2275
Cysteine and methionine metabolism	3/34	0.33222	1.1019
Indole alkaloid biosynthesis	1/7	0.35115	1.0465
Phenylalanine, tyrosine and tryptophan biosynthesis	2/21	0.36067	1.0198
Carbon fixation in photosynthetic organisms	2/21	0.36067	1.0198
Phenylalanine metabolism	1/8	0.39015	0.94123
Ubiquinone and other terpenoid-quinone biosynthesis	2/23	0.40452	0.90506
Glucosinolate biosynthesis	4/54	0.4061	0.90117
Glycerophospholipid metabolism	2/25	0.44693	0.80535
Lysine biosynthesis	1/10	0.46134	0.77362
Methane metabolism	1/11	0.4938	0.70563
Nicotinate and nicotinamide metabolism	1/12	0.52432	0.64565
Sphingolipid metabolism	1/13	0.55302	0.59235
Ascorbate and aldarate metabolism	1/15	0.6054	0.50186
Valine, leucine and isoleucine degradation	2/34	0.61479	0.48647
Fructose and mannose metabolism	1/16	0.62927	0.4632
Pyrimidine metabolism	2/38	0.6761	0.39141
Zeatin biosynthesis	1/19	0.69265	0.36723
Purine metabolism	3/61	0.72104	0.32706
Pyruvate metabolism	1/21	0.72883	0.31631
Phenylpropanoid biosynthesis	2/45	0.76437	0.2687
Inositol phosphate metabolism	1/24	0.77536	0.25443
Terpenoid backbone biosynthesis	1/25	0.78905	0.23693
Glycolysis or Gluconeogenesis	1/25	0.78905	0.23693
Tryptophan metabolism	1/27	0.81399	0.2058
Porphyrin and chlorophyll metabolism	1/29	0.83602	0.1791
Amino sugar and nucleotide sugar metabolism	1/41	0.92337	0.079723
130:70 DAF
Pathway Name	Match Status	p	-log(p)
Galactose metabolism	5/26	0.013152	4.3312
Pentose phosphate pathway	4/18	0.015859	4.144
Tyrosine metabolism	4/18	0.015859	4.144
Citrate cycle (TCA cycle)	4/20	0.023039	3.7706
Alanine, aspartate and glutamate metabolism	4/22	0.031925	3.4444
Glycerolipid metabolism	3/13	0.033137	3.4071
Isoquinoline alkaloid biosynthesis	2/6	0.040976	3.1948
Glyoxylate and dicarboxylate metabolism	3/17	0.066995	2.7031
Butanoate metabolism	3/18	0.077222	2.5611
Phenylalanine, tyrosine and tryptophan biosynthesis	3/21	0.11162	2.1926
Glycerophospholipid metabolism	3/25	0.16476	1.8033
Glutathione metabolism	3/26	0.17907	1.72
Pantothenate and CoA biosynthesis	2/14	0.18601	1.682
Glycine, serine and threonine metabolism	3/30	0.23928	1.4301
Starch and sucrose metabolism	3/30	0.23928	1.4301
Aminoacyl-tRNA biosynthesis	5/67	0.32897	1.1118
Indole alkaloid biosynthesis	1/7	0.33596	1.0908
Arginine and proline metabolism	3/38	0.3664	1.004
Phenylalanine metabolism	1/8	0.3738	0.98404
Ubiquinone and other terpenoid-quinone biosynthesis	2/23	0.37835	0.97193
Pentose and glucuronate interconversions	1/12	0.50503	0.68314
beta-Alanine metabolism	1/12	0.50503	0.68314
Sphingolipid metabolism	1/13	0.53335	0.62858
Ascorbate and aldarate metabolism	1/15	0.58527	0.53568
Propanoate metabolism	1/15	0.58527	0.53568
Nitrogen metabolism	1/15	0.58527	0.53568
Glucosinolate biosynthesis	3/54	0.6019	0.50766
Fructose and mannose metabolism	1/16	0.60906	0.49585
Pyrimidine metabolism	2/38	0.64663	0.43599
Zeatin biosynthesis	1/19	0.67262	0.39657
Amino sugar and nucleotide sugar metabolism	2/41	0.68812	0.37379
Carbon fixation in photosynthetic organisms	1/21	0.70922	0.34359
Phenylpropanoid biosynthesis	2/45	0.73724	0.30484
Inositol phosphate metabolism	1/24	0.75667	0.27882
Glycolysis or Gluconeogenesis	1/25	0.77073	0.26042
Valine, leucine and isoleucine biosynthesis	1/26	0.78398	0.24337
Tryptophan metabolism	1/27	0.79647	0.22756
Porphyrin and chlorophyll metabolism	1/29	0.81937	0.19922
Valine, leucine and isoleucine degradation	1/34	0.86607	0.14379
Cysteine and methionine metabolism	1/34	0.86607	0.14379
Purine metabolism	2/61	0.87347	0.13528
